# Supplementary material for: Aqua­{μ-N-[3-(dimethyl­amino)­prop­yl]-N′-(2-oxidophen­yl)oxamidato(3−)}(1,10-phenanthroline)dicopper(II) nitrate
Source: Acta Crystallogr Sect E Struct Rep Online. 2010 Sep 11;66(Pt 10):m1249–50. doi: 10.1107/S1600536810035919 (PMC2983269; doi:10.1107/S1600536810035919)
Supplement: Supplementary file 1 [file e-66-m1249-sup1.cif]

##############################################################################
###                                                                        ###
###        Electronic paper (Acta Crystallographica Section E)             ###
###                                                                        ###
##############################################################################
#                                                                            #
# This CIF contains the data in a paper accepted for publication in Acta     #
# Crystallographica Section E. It conforms to the requirements of Notes      #
# for Authors for Section E, and has been peer reviewed under the auspices   #
# of the IUCr Commission on Journals.                                        #
#                                                                            #
# Full details of the Crystallographic Information File format               #
# are given in the paper "The Crystallographic Information File (CIF):       #
# a New Standard Archive File for Crystallography" by S. R. Hall, F. H.      #
# Allen and I. D. Brown [Acta Cryst. (1991), A47, 655-685].                  #
#                                                                            #
# The current version of the core CIF dictionary is obtainable from          #
# ftp://ftp.iucr.org/pub/cif_core.dic. The current version number is 2.4.    #
#                                                                            #
# Software is freely available for graphical display of the structure(s) in  #
# this CIF.  For information consult the CIF home page http://www.iucr.org/  #
# cif/home.html                                                              #
#                                                                            #
# This file may be used for bona fide research purposes within the           #
# scientific community so long as proper attribution is given to the journal # 
# article from which it was obtained.                                        #
#                                                                            #
##############################################################################
                                             
data_I
_audit_creation_method     SHELXL-97
_chemical_name_systematic
;
Aqua{\m-<i>N</i>-[3-(dimethylamino)propyl]-<i>N</i>'-(2-
oxidophenyl)oxamidato(3-)}(1,10-phenanthroline)dicopper(II) nitrate
;
_chemical_name_common     ?
_chemical_formula_moiety     'C25 H26 Cu2 N5 O4 +, N O3 -'
_chemical_formula_sum     'C25 H26 Cu2 N6 O7'
_chemical_formula_iupac     '[Cu2 (C13 H16 N3 O3) (C12 H8 N2) (H2 O)] N O3'
_chemical_formula_weight     649.60
_chemical_melting_point     ?
_symmetry_cell_setting     triclinic
_symmetry_space_group_name_H-M     'P -1'
_symmetry_space_group_name_Hall     '-P 1'
loop_
    _symmetry_equiv_pos_as_xyz
    'x, y, z'
    '-x, -y, -z'
_cell_length_a     10.543(2)
_cell_length_b     11.070(2)
_cell_length_c     11.404(2)
_cell_angle_alpha     89.88(3)
_cell_angle_beta     82.28(3)
_cell_angle_gamma     78.24(3)
_cell_volume     1290.7(4)
_cell_formula_units_Z     2
_cell_measurement_reflns_used     3568
_cell_measurement_theta_min     2.462
_cell_measurement_theta_max     26.096
_cell_measurement_temperature     296(2)
_exptl_crystal_description     block
_exptl_crystal_colour     green
_exptl_crystal_size_max     0.56
_exptl_crystal_size_mid     0.51
_exptl_crystal_size_min     0.46
_exptl_crystal_density_diffrn     1.671
_exptl_crystal_density_meas     ?
_exptl_crystal_density_method     'not measured'
_exptl_crystal_F_000     664
_exptl_absorpt_coefficient_mu     1.706
_exptl_absorpt_correction_type     multi-scan
_exptl_absorpt_process_details     '(SADABS; Sheldrick, 1996)'
_exptl_absorpt_correction_T_min     0.4484
_exptl_absorpt_correction_T_max     0.5075
_exptl_special_details
;
;
_diffrn_ambient_temperature     296(2)
_diffrn_radiation_type     MoK\a
_diffrn_radiation_wavelength     0.71073
_diffrn_radiation_source     'fine-focus sealed tube'
_diffrn_radiation_monochromator     graphite
_diffrn_measurement_device_type     'Bruker SMART CCD'
_diffrn_measurement_method     '\f and \w scans'
_diffrn_detector_area_resol_mean     ?
_diffrn_reflns_number     12596
_diffrn_reflns_av_R_equivalents     0.0217
_diffrn_reflns_av_sigmaI/netI     0.0340
_diffrn_reflns_theta_min     1.99
_diffrn_reflns_theta_max     27.69
_diffrn_reflns_theta_full     27.69
_diffrn_measured_fraction_theta_max     0.991
_diffrn_measured_fraction_theta_full     0.991
_diffrn_reflns_limit_h_min     -13
_diffrn_reflns_limit_h_max     13
_diffrn_reflns_limit_k_min     -14
_diffrn_reflns_limit_k_max     14
_diffrn_reflns_limit_l_min     -14
_diffrn_reflns_limit_l_max     13
_diffrn_standards_number     0
_diffrn_standards_interval_count     ?
_diffrn_standards_interval_time     ?
_diffrn_standards_decay_%     ?
_refine_special_details
;
 Refinement of F^2^ against ALL reflections.  The weighted R-factor wR and
 goodness of fit S are based on F^2^, conventional R-factors R are based
 on F, with F set to zero for negative F^2^. The threshold expression of
 F^2^ > 2sigma(F^2^) is used only for calculating R-factors(gt) etc. and is
 not relevant to the choice of reflections for refinement.  R-factors based
 on F^2^ are statistically about twice as large as those based on F, and R-
 factors based on ALL data will be even larger.
;
_reflns_number_total     5984
_reflns_number_gt     4281
_reflns_threshold_expression     I>2sigma(I)
_refine_ls_structure_factor_coef     Fsqd
_refine_ls_matrix_type     full
_refine_ls_R_factor_all     0.0636
_refine_ls_R_factor_gt     0.0416
_refine_ls_wR_factor_gt     0.1146
_refine_ls_wR_factor_ref     0.1290
_refine_ls_goodness_of_fit_ref     0.998
_refine_ls_restrained_S_all     1.033
_refine_ls_number_reflns     5984
_refine_ls_number_parameters     397
_refine_ls_number_restraints     24
_refine_ls_hydrogen_treatment     constr
_refine_ls_weighting_scheme     calc
_refine_ls_weighting_details
         'calc w=1/[\s^2^(Fo^2^)+(0.0723P)^2^+0.4001P] where P=(Fo^2^+2Fc^2^)/3'
_atom_sites_solution_hydrogens     geom
_atom_sites_solution_primary     direct
_atom_sites_solution_secondary     difmap
_refine_ls_shift/su_max     0.015
_refine_ls_shift/su_mean     0.001
_refine_diff_density_max     0.617
_refine_diff_density_min     -0.364
_refine_ls_extinction_method     none
_refine_ls_extinction_coef     ?
loop_
    _atom_type_symbol
    _atom_type_description
    _atom_type_scat_dispersion_real
    _atom_type_scat_dispersion_imag
    _atom_type_scat_source
    'C' 'C' 0.0033 0.0016
                         'International Tables Vol C Tables 4.2.6.8 and 6.1.1.4'
    'H' 'H' 0.0000 0.0000
                         'International Tables Vol C Tables 4.2.6.8 and 6.1.1.4'
    'N' 'N' 0.0061 0.0033
                         'International Tables Vol C Tables 4.2.6.8 and 6.1.1.4'
    'O' 'O' 0.0106 0.0060
                         'International Tables Vol C Tables 4.2.6.8 and 6.1.1.4'
    'Cu' 'Cu' 0.3201 1.2651
                         'International Tables Vol C Tables 4.2.6.8 and 6.1.1.4'
_computing_data_collection     'SMART (Bruker, 1998)'
_computing_cell_refinement     'SAINT (Bruker, 1998)'
_computing_data_reduction     'SAINT (Bruker, 1998)'
_computing_structure_solution     'SHELXS97 (Sheldrick, 2008)'
_computing_structure_refinement     'SHELXL97 (Sheldrick, 2008)'
_computing_molecular_graphics     'SHELXTL (Sheldrick, 2008)'
_computing_publication_material
                            'SHELXL97 (Sheldrick, 2008) and PLATON (Spek, 2009)'
loop_
    _atom_site_type_symbol
    _atom_site_label
    _atom_site_fract_x
    _atom_site_fract_y
    _atom_site_fract_z
    _atom_site_U_iso_or_equiv
    _atom_site_adp_type
    _atom_site_calc_flag
    _atom_site_refinement_flags
    _atom_site_occupancy
    _atom_site_disorder_assembly
    _atom_site_disorder_group
    Cu Cu2 0.40128(4) 0.40843(4) 0.11469(3) 0.04961(14) Uani d . 1 . .
    Cu Cu1 0.71425(4) 0.40018(3) 0.43073(3) 0.04054(13) Uani d . 1 B .
    O O1 0.7295(2) 0.5469(2) 0.5175(2) 0.0502(6) Uani d . 1 . .
    O O2 0.4700(2) 0.5278(2) 0.1980(2) 0.0492(5) Uani d . 1 . .
    O O3 0.5323(2) 0.2830(2) 0.1794(2) 0.0511(6) Uani d . 1 . .
    O O4 0.2339(2) 0.3919(2) 0.2581(2) 0.0543(6) Uani d . 1 . .
    H H4A 0.2454 0.4047 0.3343 0.081 Uiso d R 1 . .
    H H4B 0.2222 0.3144 0.2533 0.081 Uiso d R 1 . .
    N N1 0.6041(2) 0.5181(2) 0.3446(2) 0.0405(6) Uani d . 1 . .
    N N2 0.6665(3) 0.2809(2) 0.3246(2) 0.0425(6) Uani d . 1 B .
    N N3 0.8428(3) 0.2807(2) 0.5112(2) 0.0502(7) Uani d D 1 . .
    N N5 0.3419(3) 0.2952(3) 0.0091(3) 0.0575(8) Uani d . 1 . .
    N N4 0.2882(3) 0.5395(3) 0.0326(2) 0.0563(8) Uani d . 1 . .
    C C1 0.6697(3) 0.6510(3) 0.4709(3) 0.0421(7) Uani d . 1 . .
    C C2 0.5972(3) 0.6414(3) 0.3765(3) 0.0395(6) Uani d . 1 . .
    C C3 0.5358(3) 0.7454(3) 0.3233(3) 0.0463(7) Uani d . 1 . .
    H H3 0.4893 0.7376 0.2609 0.056 Uiso calc R 1 . .
    C C4 0.5437(3) 0.8605(3) 0.3631(3) 0.0553(9) Uani d . 1 . .
    H H4 0.5030 0.9309 0.3276 0.066 Uiso calc R 1 . .
    C C5 0.6123(3) 0.8709(3) 0.4561(3) 0.0557(9) Uani d . 1 . .
    H H5 0.6157 0.9490 0.4839 0.067 Uiso calc R 1 . .
    C C6 0.6760(3) 0.7680(3) 0.5090(3) 0.0506(8) Uani d . 1 . .
    H H6 0.7233 0.7774 0.5704 0.061 Uiso calc R 1 . .
    C C8 0.5473(3) 0.4728(3) 0.2668(3) 0.0404(7) Uani d . 1 . .
    C C7 0.5848(3) 0.3321(3) 0.2560(3) 0.0411(7) Uani d . 1 . .
    C C9 0.7093(4) 0.1462(3) 0.3177(3) 0.0552(9) Uani d D 1 . .
    H H9A 0.7229 0.1188 0.2354 0.066 Uiso calc PR 0.50 A 1
    H H9B 0.6408 0.1092 0.3590 0.066 Uiso calc PR 0.50 A 1
    H H9C 0.7643 0.1220 0.2429 0.066 Uiso d PR 0.50 A 2
    H H9D 0.6339 0.1081 0.3211 0.066 Uiso d PR 0.50 A 2
    C C10A 0.8329(7) 0.1021(9) 0.3701(7) 0.052(2) Uani d PD 0.50 B 1
    H H10A 0.9037 0.1332 0.3250 0.063 Uiso calc PR 0.50 B 1
    H H10B 0.8554 0.0127 0.3657 0.063 Uiso calc PR 0.50 B 1
    C C11A 0.8168(7) 0.1460(5) 0.4988(5) 0.0425(14) Uani d PD 0.50 B 1
    H H11A 0.8772 0.0894 0.5405 0.051 Uiso calc PR 0.50 B 1
    H H11B 0.7287 0.1446 0.5357 0.051 Uiso calc PR 0.50 B 1
    C C12A 0.808(2) 0.3076(12) 0.6411(7) 0.045(3) Uani d PD 0.50 B 1
    H H12A 0.7188 0.3022 0.6651 0.067 Uiso calc PR 0.50 B 1
    H H12B 0.8195 0.3893 0.6585 0.067 Uiso calc PR 0.50 B 1
    H H12C 0.8642 0.2487 0.6832 0.067 Uiso calc PR 0.50 B 1
    C C13A 0.9744(7) 0.2859(10) 0.4700(11) 0.070(3) Uani d PD 0.50 B 1
    H H13A 0.9925 0.2667 0.3866 0.104 Uiso calc PR 0.50 B 1
    H H13B 1.0317 0.2271 0.5110 0.104 Uiso calc PR 0.50 B 1
    H H13C 0.9881 0.3673 0.4843 0.104 Uiso calc PR 0.50 B 1
    C C10B 0.7860(8) 0.1011(9) 0.4207(9) 0.065(3) Uani d PD 0.50 B 2
    H H10C 0.7232 0.1080 0.4920 0.078 Uiso calc PR 0.50 B 2
    H H10D 0.8228 0.0139 0.4062 0.078 Uiso calc PR 0.50 B 2
    C C11B 0.8951(8) 0.1617(7) 0.4474(8) 0.070(2) Uani d PD 0.50 B 2
    H H11C 0.9508 0.1075 0.4950 0.084 Uiso calc PR 0.50 B 2
    H H11D 0.9478 0.1750 0.3739 0.084 Uiso calc PR 0.50 B 2
    C C12B 0.807(3) 0.2723(13) 0.6375(8) 0.051(3) Uani d PD 0.50 B 2
    H H12D 0.7741 0.3537 0.6717 0.077 Uiso calc PR 0.50 B 2
    H H12E 0.8822 0.2333 0.6724 0.077 Uiso calc PR 0.50 B 2
    H H12F 0.7402 0.2244 0.6520 0.077 Uiso calc PR 0.50 B 2
    C C13B 0.9643(8) 0.3396(9) 0.4984(10) 0.062(3) Uani d PD 0.50 B 2
    H H13D 0.9932 0.3489 0.4160 0.093 Uiso calc PR 0.50 B 2
    H H13E 1.0330 0.2874 0.5333 0.093 Uiso calc PR 0.50 B 2
    H H13F 0.9424 0.4191 0.5379 0.093 Uiso calc PR 0.50 B 2
    C C14 0.3686(4) 0.1724(4) 0.0033(4) 0.0696(11) Uani d . 1 . .
    H H14 0.4312 0.1293 0.0466 0.083 Uiso calc R 1 . .
    C C15 0.3054(5) 0.1069(5) -0.0656(4) 0.0860(14) Uani d . 1 . .
    H H15 0.3252 0.0211 -0.0684 0.103 Uiso calc R 1 . .
    C C16 0.2135(5) 0.1706(6) -0.1293(4) 0.0894(16) Uani d . 1 . .
    H H16 0.1708 0.1271 -0.1755 0.107 Uiso calc R 1 . .
    C C17 0.1827(4) 0.2987(5) -0.1264(3) 0.0746(13) Uani d . 1 . .
    C C18 0.0877(4) 0.3755(7) -0.1880(4) 0.0936(19) Uani d . 1 . .
    H H18 0.0434 0.3380 -0.2379 0.112 Uiso calc R 1 . .
    C C19 0.0609(4) 0.4953(7) -0.1771(4) 0.0887(17) Uani d . 1 . .
    H H19 -0.0022 0.5402 -0.2188 0.106 Uiso calc R 1 . .
    C C20 0.1263(4) 0.5612(5) -0.1017(3) 0.0718(13) Uani d . 1 . .
    C C21 0.1012(4) 0.6888(5) -0.0819(4) 0.0835(15) Uani d . 1 . .
    H H21 0.0387 0.7396 -0.1201 0.100 Uiso calc R 1 . .
    C C22 0.1681(4) 0.7399(5) -0.0064(4) 0.0789(13) Uani d . 1 . .
    H H22 0.1513 0.8248 0.0077 0.095 Uiso calc R 1 . .
    C C23 0.2617(4) 0.6610(4) 0.0485(4) 0.0669(11) Uani d . 1 . .
    H H23 0.3079 0.6953 0.0989 0.080 Uiso calc R 1 . .
    C C24 0.2208(3) 0.4897(4) -0.0416(3) 0.0608(10) Uani d . 1 . .
    C C25 0.2498(3) 0.3585(4) -0.0538(3) 0.0597(10) Uani d . 1 . .
    N N6 0.1811(5) 0.0538(5) 0.2109(4) 0.0969(13) Uani d U 1 . .
    O O5 0.1519(4) 0.1668(4) 0.2262(4) 0.1159(13) Uani d U 1 . .
    O O6 0.2803(6) -0.0114(7) 0.2088(7) 0.234(4) Uani d U 1 . .
    O O7 0.0940(7) 0.0076(5) 0.1804(5) 0.172(2) Uani d U 1 . .
loop_
    _atom_site_aniso_label
    _atom_site_aniso_U_11
    _atom_site_aniso_U_22
    _atom_site_aniso_U_33
    _atom_site_aniso_U_12
    _atom_site_aniso_U_13
    _atom_site_aniso_U_23
    Cu2 0.0456(2) 0.0637(3) 0.0430(2) -0.01150(19) -0.01790(17) -0.00329(19)
    Cu1 0.0434(2) 0.0357(2) 0.0437(2) -0.00387(15) -0.01655(16) -0.00239(15)
    O1 0.0609(14) 0.0401(12) 0.0532(13) -0.0054(10) -0.0281(11) -0.0036(10)
    O2 0.0479(12) 0.0504(13) 0.0528(13) -0.0077(10) -0.0228(10) 0.0007(10)
    O3 0.0535(13) 0.0517(14) 0.0529(14) -0.0131(11) -0.0210(11) -0.0075(11)
    O4 0.0598(14) 0.0626(15) 0.0434(12) -0.0153(12) -0.0127(10) -0.0018(11)
    N1 0.0398(13) 0.0376(13) 0.0459(15) -0.0055(10) -0.0163(11) 0.0016(11)
    N2 0.0496(15) 0.0349(13) 0.0462(15) -0.0094(11) -0.0168(12) -0.0026(11)
    N3 0.0547(16) 0.0449(15) 0.0490(16) 0.0026(12) -0.0199(13) -0.0062(12)
    N5 0.0494(16) 0.083(2) 0.0421(16) -0.0157(15) -0.0117(13) -0.0098(15)
    N4 0.0475(16) 0.084(2) 0.0384(15) -0.0123(15) -0.0112(12) 0.0075(15)
    C1 0.0408(16) 0.0395(16) 0.0465(17) -0.0064(13) -0.0102(13) -0.0017(13)
    C2 0.0394(15) 0.0363(15) 0.0434(17) -0.0076(12) -0.0081(13) -0.0011(12)
    C3 0.0425(16) 0.0457(18) 0.0501(19) -0.0043(14) -0.0120(14) 0.0023(14)
    C4 0.056(2) 0.0373(17) 0.069(2) -0.0013(15) -0.0087(17) 0.0053(16)
    C5 0.057(2) 0.0368(17) 0.072(2) -0.0082(15) -0.0089(18) -0.0062(16)
    C6 0.0534(19) 0.0430(18) 0.058(2) -0.0090(15) -0.0174(16) -0.0075(15)
    C8 0.0361(15) 0.0442(17) 0.0433(17) -0.0108(12) -0.0101(12) 0.0020(13)
    C7 0.0400(15) 0.0436(17) 0.0420(17) -0.0124(13) -0.0079(13) -0.0021(13)
    C9 0.070(2) 0.0364(17) 0.062(2) -0.0106(16) -0.0221(18) -0.0026(15)
    C10A 0.039(4) 0.037(4) 0.079(6) -0.004(4) -0.007(4) -0.005(4)
    C11A 0.037(3) 0.039(3) 0.052(4) -0.002(3) -0.016(3) 0.006(3)
    C12A 0.052(5) 0.035(8) 0.048(5) -0.006(6) -0.011(4) 0.007(3)
    C13A 0.039(4) 0.079(7) 0.078(8) 0.011(4) 0.002(4) -0.019(5)
    C10B 0.041(5) 0.039(4) 0.118(9) -0.007(4) -0.023(5) 0.011(6)
    C11B 0.061(5) 0.066(5) 0.078(6) 0.003(4) -0.015(4) -0.020(4)
    C12B 0.063(6) 0.032(8) 0.063(6) -0.014(7) -0.016(4) 0.008(4)
    C13B 0.039(4) 0.082(7) 0.050(6) 0.016(4) 0.008(3) 0.001(5)
    C14 0.068(2) 0.085(3) 0.059(2) -0.019(2) -0.0169(19) -0.014(2)
    C15 0.087(3) 0.103(4) 0.073(3) -0.029(3) -0.015(3) -0.029(3)
    C16 0.084(3) 0.136(5) 0.059(3) -0.046(3) -0.012(2) -0.031(3)
    C17 0.054(2) 0.133(4) 0.040(2) -0.027(2) -0.0074(17) -0.017(2)
    C18 0.053(2) 0.192(6) 0.041(2) -0.032(3) -0.0163(19) -0.016(3)
    C19 0.051(2) 0.170(6) 0.044(2) -0.014(3) -0.0178(18) 0.008(3)
    C20 0.047(2) 0.126(4) 0.038(2) -0.009(2) -0.0063(15) 0.016(2)
    C21 0.058(2) 0.125(4) 0.057(3) 0.004(3) -0.007(2) 0.036(3)
    C22 0.068(3) 0.098(4) 0.064(3) -0.005(2) -0.005(2) 0.026(2)
    C23 0.064(2) 0.081(3) 0.054(2) -0.011(2) -0.0093(18) 0.014(2)
    C24 0.0444(18) 0.106(3) 0.0308(17) -0.0124(19) -0.0050(14) 0.0052(18)
    C25 0.0413(18) 0.106(3) 0.0328(17) -0.0168(19) -0.0052(14) -0.0071(18)
    N6 0.102(4) 0.099(3) 0.088(3) -0.015(3) -0.013(3) 0.020(3)
    O5 0.126(3) 0.112(3) 0.111(3) -0.044(3) 0.009(2) -0.024(3)
    O6 0.127(4) 0.271(7) 0.272(7) 0.036(4) -0.028(5) 0.155(6)
    O7 0.185(5) 0.153(5) 0.188(5) -0.061(4) -0.023(4) -0.042(4)
_geom_special_details
;
 All esds (except the esd in the dihedral angle between two l.s. planes)
 are estimated using the full covariance matrix.  The cell esds are taken
 into account individually in the estimation of esds in distances, angles
 and torsion angles; correlations between esds in cell parameters are only
 used when they are defined by crystal symmetry.  An approximate (isotropic)
 treatment of cell esds is used for estimating esds involving l.s. planes.
;
loop_
    _geom_bond_atom_site_label_1
    _geom_bond_atom_site_label_2
    _geom_bond_site_symmetry_2
    _geom_bond_distance
    _geom_bond_publ_flag
    Cu2 O2 . 1.938(2) y
    Cu2 O3 . 1.967(2) y
    Cu2 N5 . 1.986(3) y
    Cu2 N4 . 1.998(3) y
    Cu2 O4 . 2.275(2) y
    Cu1 N1 . 1.924(3) y
    Cu1 O1 . 1.950(2) y
    Cu1 N2 . 1.976(2) y
    Cu1 N3 . 2.007(3) y
    O1 C1 . 1.341(4) ?
    O2 C8 . 1.272(4) ?
    O3 C7 . 1.273(4) ?
    O4 H4A . 0.9085 ?
    O4 H4B . 0.8938 ?
    N1 C8 . 1.289(4) ?
    N1 C2 . 1.398(4) ?
    N2 C7 . 1.286(4) ?
    N2 C9 . 1.467(4) ?
    N3 C13A . 1.416(7) ?
    N3 C12B . 1.446(8) ?
    N3 C11B . 1.472(6) ?
    N3 C12A . 1.493(8) ?
    N3 C13B . 1.542(8) ?
    N3 C11A . 1.580(6) ?
    N5 C14 . 1.331(5) ?
    N5 C25 . 1.362(5) ?
    N4 C23 . 1.325(5) ?
    N4 C24 . 1.359(5) ?
    C1 C6 . 1.385(4) ?
    C1 C2 . 1.418(4) ?
    C2 C3 . 1.383(4) ?
    C3 C4 . 1.376(4) ?
    C3 H3 . 0.9300 ?
    C4 C5 . 1.379(5) ?
    C4 H4 . 0.9300 ?
    C5 C6 . 1.381(5) ?
    C5 H5 . 0.9300 ?
    C6 H6 . 0.9300 ?
    C8 C7 . 1.528(4) ?
    C9 C10A . 1.497(7) ?
    C9 C10B . 1.539(8) ?
    C9 H9A . 0.9700 ?
    C9 H9B . 0.9700 ?
    C9 H9C . 0.9700 ?
    C9 H9D . 0.9700 ?
    C10A C11A . 1.523(8) ?
    C10A H10A . 0.9700 ?
    C10A H10B . 0.9700 ?
    C11A H11A . 0.9700 ?
    C11A H11B . 0.9700 ?
    C12A H12A . 0.9600 ?
    C12A H12B . 0.9600 ?
    C12A H12C . 0.9600 ?
    C13A H13A . 0.9600 ?
    C13A H13B . 0.9600 ?
    C13A H13C . 0.9600 ?
    C10B C11B . 1.508(8) ?
    C10B H10C . 0.9700 ?
    C10B H10D . 0.9700 ?
    C11B H11C . 0.9700 ?
    C11B H11D . 0.9700 ?
    C12B H12D . 0.9600 ?
    C12B H12E . 0.9600 ?
    C12B H12F . 0.9600 ?
    C13B H13D . 0.9600 ?
    C13B H13E . 0.9600 ?
    C13B H13F . 0.9600 ?
    C14 C15 . 1.388(5) ?
    C14 H14 . 0.9300 ?
    C15 C16 . 1.368(7) ?
    C15 H15 . 0.9300 ?
    C16 C17 . 1.388(7) ?
    C16 H16 . 0.9300 ?
    C17 C25 . 1.406(5) ?
    C17 C18 . 1.435(7) ?
    C18 C19 . 1.301(8) ?
    C18 H18 . 0.9300 ?
    C19 C20 . 1.454(7) ?
    C19 H19 . 0.9300 ?
    C20 C21 . 1.396(7) ?
    C20 C24 . 1.396(5) ?
    C21 C22 . 1.374(7) ?
    C21 H21 . 0.9300 ?
    C22 C23 . 1.394(6) ?
    C22 H22 . 0.9300 ?
    C23 H23 . 0.9300 ?
    C24 C25 . 1.425(6) ?
    N6 O6 . 1.140(6) ?
    N6 O7 . 1.227(6) ?
    N6 O5 1 1.232(6) ?
    N6 O5 . 1.232(6) ?
loop_
    _geom_angle_atom_site_label_1
    _geom_angle_atom_site_label_2
    _geom_angle_atom_site_label_3
    _geom_angle_site_symmetry_1
    _geom_angle_site_symmetry_3
    _geom_angle
    _geom_angle_publ_flag
    O2 Cu2 O3 . . 85.77(9) y
    O2 Cu2 N5 . . 172.13(11) y
    O3 Cu2 N5 . . 96.96(12) y
    O2 Cu2 N4 . . 92.76(12) y
    O3 Cu2 N4 . . 172.21(10) y
    N5 Cu2 N4 . . 83.54(14) y
    O2 Cu2 O4 . . 96.91(9) y
    O3 Cu2 O4 . . 95.19(10) y
    N5 Cu2 O4 . . 90.21(11) y
    N4 Cu2 O4 . . 92.58(10) y
    N1 Cu1 O1 . . 83.22(10) y
    N1 Cu1 N2 . . 82.68(11) y
    O1 Cu1 N2 . . 165.80(10) y
    N1 Cu1 N3 . . 174.91(11) y
    O1 Cu1 N3 . . 96.11(10) y
    N2 Cu1 N3 . . 98.09(11) y
    C1 O1 Cu1 . . 111.94(19) ?
    C8 O2 Cu2 . . 110.0(2) ?
    C7 O3 Cu2 . . 110.2(2) ?
    Cu2 O4 H4A . . 117.3 ?
    Cu2 O4 H4B . . 106.6 ?
    H4A O4 H4B . . 106.1 ?
    C8 N1 C2 . . 129.5(3) ?
    C8 N1 Cu1 . . 116.0(2) ?
    C2 N1 Cu1 . . 114.5(2) ?
    C7 N2 C9 . . 118.3(3) ?
    C7 N2 Cu1 . . 113.2(2) ?
    C9 N2 Cu1 . . 128.5(2) ?
    C13A N3 C12B . . 117.5(12) ?
    C13A N3 C11B . . 76.3(5) ?
    C12B N3 C11B . . 115.1(7) ?
    C13A N3 C12A . . 112.4(10) ?
    C11B N3 C12A . . 129.6(7) ?
    C12B N3 C13B . . 104.9(10) ?
    C11B N3 C13B . . 101.5(4) ?
    C12A N3 C13B . . 94.9(9) ?
    C13A N3 C11A . . 111.8(5) ?
    C12B N3 C11A . . 87.3(6) ?
    C12A N3 C11A . . 102.6(5) ?
    C13B N3 C11A . . 135.8(4) ?
    C13A N3 Cu1 . . 112.8(6) ?
    C12B N3 Cu1 . . 114.8(10) ?
    C11B N3 Cu1 . . 114.9(4) ?
    C12A N3 Cu1 . . 106.9(9) ?
    C13B N3 Cu1 . . 103.2(5) ?
    C11A N3 Cu1 . . 109.7(3) ?
    C14 N5 C25 . . 119.3(3) ?
    C14 N5 Cu2 . . 129.2(3) ?
    C25 N5 Cu2 . . 111.0(3) ?
    C23 N4 C24 . . 118.1(4) ?
    C23 N4 Cu2 . . 130.2(3) ?
    C24 N4 Cu2 . . 111.3(3) ?
    O1 C1 C6 . . 123.6(3) ?
    O1 C1 C2 . . 118.6(3) ?
    C6 C1 C2 . . 117.8(3) ?
    C3 C2 N1 . . 127.4(3) ?
    C3 C2 C1 . . 121.2(3) ?
    N1 C2 C1 . . 111.4(3) ?
    C4 C3 C2 . . 119.6(3) ?
    C4 C3 H3 . . 120.2 ?
    C2 C3 H3 . . 120.2 ?
    C3 C4 C5 . . 119.7(3) ?
    C3 C4 H4 . . 120.2 ?
    C5 C4 H4 . . 120.2 ?
    C4 C5 C6 . . 121.4(3) ?
    C4 C5 H5 . . 119.3 ?
    C6 C5 H5 . . 119.3 ?
    C5 C6 C1 . . 120.2(3) ?
    C5 C6 H6 . . 119.9 ?
    C1 C6 H6 . . 119.9 ?
    O2 C8 N1 . . 129.6(3) ?
    O2 C8 C7 . . 117.3(3) ?
    N1 C8 C7 . . 113.0(3) ?
    O3 C7 N2 . . 129.5(3) ?
    O3 C7 C8 . . 115.4(3) ?
    N2 C7 C8 . . 115.1(3) ?
    N2 C9 C10A . . 112.8(4) ?
    N2 C9 C10B . . 110.3(5) ?
    N2 C9 H9A . . 109.0 ?
    C10A C9 H9A . . 109.0 ?
    C10B C9 H9A . . 131.0 ?
    N2 C9 H9B . . 109.0 ?
    C10A C9 H9B . . 109.0 ?
    C10B C9 H9B . . 85.6 ?
    H9A C9 H9B . . 107.8 ?
    N2 C9 H9C . . 109.4 ?
    C10A C9 H9C . . 84.3 ?
    C10B C9 H9C . . 109.7 ?
    H9B C9 H9C . . 129.6 ?
    N2 C9 H9D . . 109.7 ?
    C10A C9 H9D . . 128.2 ?
    C10B C9 H9D . . 109.5 ?
    H9A C9 H9D . . 82.9 ?
    H9C C9 H9D . . 108.1 ?
    C9 C10A C11A . . 110.7(5) ?
    C9 C10A H10A . . 109.5 ?
    C11A C10A H10A . . 109.5 ?
    C9 C10A H10B . . 109.5 ?
    C11A C10A H10B . . 109.5 ?
    H10A C10A H10B . . 108.1 ?
    C10A C11A N3 . . 112.4(5) ?
    C10A C11A H11A . . 109.1 ?
    N3 C11A H11A . . 109.1 ?
    C10A C11A H11B . . 109.1 ?
    N3 C11A H11B . . 109.1 ?
    H11A C11A H11B . . 107.9 ?
    N3 C12A H12A . . 109.5 ?
    N3 C12A H12B . . 109.5 ?
    H12A C12A H12B . . 109.5 ?
    N3 C12A H12C . . 109.5 ?
    H12A C12A H12C . . 109.5 ?
    H12B C12A H12C . . 109.5 ?
    N3 C13A H13A . . 109.5 ?
    N3 C13A H13B . . 109.5 ?
    H13A C13A H13B . . 109.5 ?
    N3 C13A H13C . . 109.5 ?
    H13A C13A H13C . . 109.5 ?
    H13B C13A H13C . . 109.5 ?
    C11B C10B C9 . . 120.0(7) ?
    C11B C10B H10C . . 107.3 ?
    C9 C10B H10C . . 107.3 ?
    C11B C10B H10D . . 107.3 ?
    C9 C10B H10D . . 107.3 ?
    H10C C10B H10D . . 106.9 ?
    N3 C11B C10B . . 111.0(7) ?
    N3 C11B H11C . . 109.4 ?
    C10B C11B H11C . . 109.4 ?
    N3 C11B H11D . . 109.4 ?
    C10B C11B H11D . . 109.4 ?
    H11C C11B H11D . . 108.0 ?
    N3 C12B H12D . . 109.5 ?
    N3 C12B H12E . . 109.5 ?
    H12D C12B H12E . . 109.5 ?
    N3 C12B H12F . . 109.5 ?
    H12D C12B H12F . . 109.5 ?
    H12E C12B H12F . . 109.5 ?
    N3 C13B H13D . . 109.5 ?
    N3 C13B H13E . . 109.5 ?
    H13D C13B H13E . . 109.5 ?
    N3 C13B H13F . . 109.5 ?
    H13D C13B H13F . . 109.5 ?
    H13E C13B H13F . . 109.5 ?
    N5 C14 C15 . . 121.7(4) ?
    N5 C14 H14 . . 119.2 ?
    C15 C14 H14 . . 119.2 ?
    C16 C15 C14 . . 119.0(5) ?
    C16 C15 H15 . . 120.5 ?
    C14 C15 H15 . . 120.5 ?
    C15 C16 C17 . . 121.4(4) ?
    C15 C16 H16 . . 119.3 ?
    C17 C16 H16 . . 119.3 ?
    C16 C17 C25 . . 116.4(4) ?
    C16 C17 C18 . . 126.5(5) ?
    C25 C17 C18 . . 117.1(5) ?
    C19 C18 C17 . . 122.8(5) ?
    C19 C18 H18 . . 118.6 ?
    C17 C18 H18 . . 118.6 ?
    C18 C19 C20 . . 122.1(5) ?
    C18 C19 H19 . . 118.9 ?
    C20 C19 H19 . . 118.9 ?
    C21 C20 C24 . . 117.1(4) ?
    C21 C20 C19 . . 126.1(5) ?
    C24 C20 C19 . . 116.8(5) ?
    C22 C21 C20 . . 120.5(4) ?
    C22 C21 H21 . . 119.7 ?
    C20 C21 H21 . . 119.7 ?
    C21 C22 C23 . . 118.1(5) ?
    C21 C22 H22 . . 121.0 ?
    C23 C22 H22 . . 121.0 ?
    N4 C23 C22 . . 123.4(4) ?
    N4 C23 H23 . . 118.3 ?
    C22 C23 H23 . . 118.3 ?
    N4 C24 C20 . . 122.8(4) ?
    N4 C24 C25 . . 116.4(3) ?
    C20 C24 C25 . . 120.9(4) ?
    N5 C25 C17 . . 122.3(4) ?
    N5 C25 C24 . . 117.4(3) ?
    C17 C25 C24 . . 120.3(4) ?
    O6 N6 O7 . . 115.5(7) ?
    O6 N6 O5 . 1 129.4(7) ?
    O7 N6 O5 . 1 114.5(6) ?
    O6 N6 O5 . . 129.4(7) ?
    O7 N6 O5 . . 114.5(6) ?
loop_
    _geom_torsion_atom_site_label_1
    _geom_torsion_atom_site_label_2
    _geom_torsion_atom_site_label_3
    _geom_torsion_atom_site_label_4
    _geom_torsion_site_symmetry_1
    _geom_torsion_site_symmetry_2
    _geom_torsion_site_symmetry_3
    _geom_torsion_site_symmetry_4
    _geom_torsion
    _geom_torsion_publ_flag
    N1 Cu1 O1 C1 . . . . -5.2(2) ?
    N2 Cu1 O1 C1 . . . . -12.1(5) ?
    N3 Cu1 O1 C1 . . . . 169.7(2) ?
    O3 Cu2 O2 C8 . . . . -10.2(2) ?
    N4 Cu2 O2 C8 . . . . 177.5(2) ?
    O4 Cu2 O2 C8 . . . . 84.6(2) ?
    O2 Cu2 O3 C7 . . . . 9.6(2) ?
    N5 Cu2 O3 C7 . . . . -177.8(2) ?
    O4 Cu2 O3 C7 . . . . -87.0(2) ?
    O1 Cu1 N1 C8 . . . . -175.3(2) ?
    N2 Cu1 N1 C8 . . . . 3.0(2) ?
    O1 Cu1 N1 C2 . . . . 4.5(2) ?
    N2 Cu1 N1 C2 . . . . -177.2(2) ?
    N1 Cu1 N2 C7 . . . . -3.1(2) ?
    O1 Cu1 N2 C7 . . . . 3.8(6) ?
    N3 Cu1 N2 C7 . . . . -178.0(2) ?
    N1 Cu1 N2 C9 . . . . 178.6(3) ?
    O1 Cu1 N2 C9 . . . . -174.5(4) ?
    N3 Cu1 N2 C9 . . . . 3.6(3) ?
    O1 Cu1 N3 C13A . . . . -76.3(5) ?
    N2 Cu1 N3 C13A . . . . 104.2(5) ?
    O1 Cu1 N3 C12B . . . . 62.0(8) ?
    N2 Cu1 N3 C12B . . . . -117.6(7) ?
    O1 Cu1 N3 C11B . . . . -161.2(4) ?
    N2 Cu1 N3 C11B . . . . 19.3(4) ?
    O1 Cu1 N3 C12A . . . . 47.8(7) ?
    N2 Cu1 N3 C12A . . . . -131.8(7) ?
    O1 Cu1 N3 C13B . . . . -51.6(4) ?
    N2 Cu1 N3 C13B . . . . 128.9(4) ?
    O1 Cu1 N3 C11A . . . . 158.3(3) ?
    N2 Cu1 N3 C11A . . . . -21.2(3) ?
    O3 Cu2 N5 C14 . . . . 10.2(3) ?
    N4 Cu2 N5 C14 . . . . -177.6(3) ?
    O4 Cu2 N5 C14 . . . . -85.0(3) ?
    O3 Cu2 N5 C25 . . . . -177.9(2) ?
    N4 Cu2 N5 C25 . . . . -5.7(2) ?
    O4 Cu2 N5 C25 . . . . 86.9(2) ?
    O2 Cu2 N4 C23 . . . . -8.5(3) ?
    N5 Cu2 N4 C23 . . . . 178.5(3) ?
    O4 Cu2 N4 C23 . . . . 88.6(3) ?
    O2 Cu2 N4 C24 . . . . 178.7(2) ?
    N5 Cu2 N4 C24 . . . . 5.7(2) ?
    O4 Cu2 N4 C24 . . . . -84.2(2) ?
    Cu1 O1 C1 C6 . . . . -173.9(3) ?
    Cu1 O1 C1 C2 . . . . 5.2(3) ?
    C8 N1 C2 C3 . . . . -6.4(5) ?
    Cu1 N1 C2 C3 . . . . 173.9(3) ?
    C8 N1 C2 C1 . . . . 176.8(3) ?
    Cu1 N1 C2 C1 . . . . -2.9(3) ?
    O1 C1 C2 C3 . . . . -178.6(3) ?
    C6 C1 C2 C3 . . . . 0.6(4) ?
    O1 C1 C2 N1 . . . . -1.7(4) ?
    C6 C1 C2 N1 . . . . 177.5(3) ?
    N1 C2 C3 C4 . . . . -177.1(3) ?
    C1 C2 C3 C4 . . . . -0.7(5) ?
    C2 C3 C4 C5 . . . . -0.3(5) ?
    C3 C4 C5 C6 . . . . 1.4(5) ?
    C4 C5 C6 C1 . . . . -1.5(5) ?
    O1 C1 C6 C5 . . . . 179.6(3) ?
    C2 C1 C6 C5 . . . . 0.5(5) ?
    Cu2 O2 C8 N1 . . . . -173.3(3) ?
    Cu2 O2 C8 C7 . . . . 9.0(3) ?
    C2 N1 C8 O2 . . . . 0.2(5) ?
    Cu1 N1 C8 O2 . . . . 179.9(3) ?
    C2 N1 C8 C7 . . . . 177.9(3) ?
    Cu1 N1 C8 C7 . . . . -2.4(3) ?
    Cu2 O3 C7 N2 . . . . 174.0(3) ?
    Cu2 O3 C7 C8 . . . . -7.2(3) ?
    C9 N2 C7 O3 . . . . 0.0(5) ?
    Cu1 N2 C7 O3 . . . . -178.5(3) ?
    C9 N2 C7 C8 . . . . -178.8(3) ?
    Cu1 N2 C7 C8 . . . . 2.6(3) ?
    O2 C8 C7 O3 . . . . -1.2(4) ?
    N1 C8 C7 O3 . . . . -179.3(2) ?
    O2 C8 C7 N2 . . . . 177.8(2) ?
    N1 C8 C7 N2 . . . . -0.3(4) ?
    C7 N2 C9 C10A . . . . 161.3(4) ?
    Cu1 N2 C9 C10A . . . . -20.4(5) ?
    C7 N2 C9 C10B . . . . -169.8(4) ?
    Cu1 N2 C9 C10B . . . . 8.5(6) ?
    N2 C9 C10A C11A . . . . 57.4(8) ?
    C10B C9 C10A C11A . . . . -33.0(10) ?
    C9 C10A C11A N3 . . . . -84.7(7) ?
    C13A N3 C11A C10A . . . . -65.0(8) ?
    C12B N3 C11A C10A . . . . 176.4(12) ?
    C11B N3 C11A C10A . . . . -44.5(7) ?
    C12A N3 C11A C10A . . . . 174.4(11) ?
    C13B N3 C11A C10A . . . . -74.9(9) ?
    Cu1 N3 C11A C10A . . . . 61.0(5) ?
    N2 C9 C10B C11B . . . . -49.2(10) ?
    C10A C9 C10B C11B . . . . 51.2(10) ?
    C13A N3 C11B C10B . . . . -163.7(9) ?
    C12B N3 C11B C10B . . . . 82.0(13) ?
    C12A N3 C11B C10B . . . . 88.3(14) ?
    C13B N3 C11B C10B . . . . -165.3(8) ?
    C11A N3 C11B C10B . . . . 35.8(6) ?
    Cu1 N3 C11B C10B . . . . -54.7(8) ?
    C9 C10B C11B N3 . . . . 77.8(11) ?
    C25 N5 C14 C15 . . . . 0.2(6) ?
    Cu2 N5 C14 C15 . . . . 171.6(3) ?
    N5 C14 C15 C16 . . . . 0.1(7) ?
    C14 C15 C16 C17 . . . . 0.1(7) ?
    C15 C16 C17 C25 . . . . -0.7(6) ?
    C15 C16 C17 C18 . . . . -179.3(4) ?
    C16 C17 C18 C19 . . . . 177.3(5) ?
    C25 C17 C18 C19 . . . . -1.4(7) ?
    C17 C18 C19 C20 . . . . 0.5(8) ?
    C18 C19 C20 C21 . . . . -177.9(4) ?
    C18 C19 C20 C24 . . . . 0.4(6) ?
    C24 C20 C21 C22 . . . . 0.3(6) ?
    C19 C20 C21 C22 . . . . 178.6(4) ?
    C20 C21 C22 C23 . . . . 0.5(6) ?
    C24 N4 C23 C22 . . . . 0.3(5) ?
    Cu2 N4 C23 C22 . . . . -172.1(3) ?
    C21 C22 C23 N4 . . . . -0.8(6) ?
    C23 N4 C24 C20 . . . . 0.5(5) ?
    Cu2 N4 C24 C20 . . . . 174.3(3) ?
    C23 N4 C24 C25 . . . . -178.4(3) ?
    Cu2 N4 C24 C25 . . . . -4.7(4) ?
    C21 C20 C24 N4 . . . . -0.8(5) ?
    C19 C20 C24 N4 . . . . -179.3(3) ?
    C21 C20 C24 C25 . . . . 178.1(3) ?
    C19 C20 C24 C25 . . . . -0.4(5) ?
    C14 N5 C25 C17 . . . . -0.9(5) ?
    Cu2 N5 C25 C17 . . . . -173.7(3) ?
    C14 N5 C25 C24 . . . . 177.7(3) ?
    Cu2 N5 C25 C24 . . . . 4.9(4) ?
    C16 C17 C25 N5 . . . . 1.1(5) ?
    C18 C17 C25 N5 . . . . 179.9(3) ?
    C16 C17 C25 C24 . . . . -177.5(4) ?
    C18 C17 C25 C24 . . . . 1.3(5) ?
    N4 C24 C25 N5 . . . . -0.1(5) ?
    C20 C24 C25 N5 . . . . -179.1(3) ?
    N4 C24 C25 C17 . . . . 178.5(3) ?
    C20 C24 C25 C17 . . . . -0.5(5) ?
    O6 N6 O5 O5 . . . 1 0.0(3) ?
    O7 N6 O5 O5 . . . 1 0.00(17) ?
loop_
    _geom_hbond_atom_site_label_D
    _geom_hbond_atom_site_label_H
    _geom_hbond_atom_site_label_A
    _geom_hbond_site_symmetry_A
    _geom_hbond_distance_DH
    _geom_hbond_distance_HA
    _geom_hbond_distance_DA
    _geom_hbond_angle_DHA
    O4 H4A O1 2_666 0.91 1.84 2.745(3) 171.8
    O4 H4B O5 1 0.89 1.97 2.839(5) 164.2
    C19 H19 O4 2_565 0.93 2.51 3.355(5) 152.0
    C21 H21 O5 2_565 0.93 2.53 3.437(7) 166.9
data_global
_journal_date_recd_electronic     2010-08-12
_journal_date_accepted     2010-09-07
_journal_name_full     'Acta Crystallographica, Section E'
_journal_year     2010
_journal_volume     66
_journal_issue     10
_journal_page_first     m1249
_journal_page_last     m1250
_journal_paper_category     QM
_journal_coeditor_code     JJ2053
_publ_contact_author_name     'Pro. Zhongjun Gao'
_publ_contact_author_address
;
Deapartment of Chemistry , Jining University
Shandong 273155
People's Republic of China
;
_publ_contact_author_email     zhongjungao@yahoo.cn
_publ_contact_author_fax     ?
_publ_contact_author_phone     ?
_publ_section_title
;\
Aqua{\m-<i>N</i>-[3-(dimethylamino)propyl]-<i>N</i>'-(2-oxidophenyl)\
oxamidato(3-)}(1,10-phenanthroline)dicopper(II) nitrate
;
loop_
    _publ_author_name
    _publ_author_address
    'Zhongjun Gao'
;
Department of Chemistry
Jining University
Shandong 273155
People's Republic of China
;
    'Yanbao Wang'
;
Department of Chemistry
Jining University
Shandong 273155
People's Republic of China
;
