# Supplementary material for: Aqua­{μ-N-[3-(dimethyl­amino)­prop­yl]-N′-(2-oxidophen­yl)oxamidato(3−)}(1,10-phenanthroline)dicopper(II) nitrate
Source: Acta Crystallogr Sect E Struct Rep Online. 2010 Sep 11;66(Pt 10):m1249–50. doi: 10.1107/S1600536810035919 (PMC2983269; doi:10.1107/S1600536810035919)
Supplement: Supplementary file 2 [file e-66-m1249-Isup2.hkl]

# 
# h,k,l, Fc-squared, Fo-squared, sigma(Fo-squared) and status flag 
# 
data_I
_shelx_title ' I in P-1' 
_shelx_refln_list_code          4 
_shelx_F_calc_maximum      349.16 
_exptl_crystal_F_000       664.00 
_reflns_d_resolution_high  0.7648 
 
loop_ 
 _symmetry_equiv_pos_as_xyz 
 'x, y, z' 
 '-x, -y, -z' 
 
_cell_length_a    10.5428 
_cell_length_b    11.0701 
_cell_length_c    11.4039 
_cell_angle_alpha  89.876 
_cell_angle_beta   82.280 
_cell_angle_gamma  78.235 
 
_shelx_F_squared_multiplier     1.000 
 
loop_ 
 _refln_index_h 
 _refln_index_k 
 _refln_index_l 
 _refln_F_squared_calc 
 _refln_F_squared_meas 
 _refln_F_squared_sigma 
 _refln_observed_status 
   1   0   0     7360.81     7880.73    116.75 o 
   2   0   0    11901.10    12769.94    137.68 o 
   3   0   0      250.06      320.08      4.80 o 
   4   0   0        0.43        2.64      1.38 o 
   5   0   0       31.27       27.53      2.34 o 
   6   0   0      852.02      829.72     13.05 o 
   7   0   0     1326.31     1270.77     16.56 o 
   8   0   0       37.46       50.44      5.04 o 
   9   0   0      712.77      696.47     14.99 o 
  10   0   0      335.90      348.66     10.54 o 
  11   0   0        0.31       -0.42      5.20 o 
  12   0   0       16.75       16.47      7.74 o 
  13   0   0        2.82        4.74     11.73 o 
 -13   1   0       33.60       49.54     15.53 o 
 -12   1   0       26.02       19.51      8.97 o 
 -11   1   0        0.04       -1.22      9.78 o 
 -10   1   0       36.78       27.87      5.52 o 
  -9   1   0      331.11      325.58      9.22 o 
  -8   1   0      222.82      236.36      7.49 o 
  -7   1   0     2008.32     2169.60     23.32 o 
  -6   1   0     6590.52     6742.73     56.99 o 
  -5   1   0      127.39      104.56      3.99 o 
  -4   1   0     2127.46     2031.88     33.21 o 
  -3   1   0        6.36       -1.62      1.62 o 
  -2   1   0     2952.37     3168.25     49.78 o 
  -1   1   0     4915.92     5815.43     62.21 o 
   1   1   0     4518.53     4943.63     54.70 o 
   2   1   0     5351.21     5716.22     63.22 o 
   3   1   0     6723.59     6735.34     62.44 o 
   4   1   0       84.11       83.83      2.91 o 
   5   1   0      124.04      123.98      5.39 o 
   6   1   0       47.80       45.92      2.94 o 
   7   1   0       59.30       64.81      4.17 o 
   8   1   0       31.25       24.53      4.00 o 
   9   1   0      448.50      425.58     11.74 o 
  10   1   0      476.40      502.66     14.06 o 
  11   1   0       69.76       80.29      6.43 o 
  12   1   0      128.46      159.00     13.22 o 
  13   1   0       53.52       53.57     15.17 o 
 -12   2   0        7.83       19.42      9.27 o 
 -11   2   0       24.68       17.30      7.83 o 
 -10   2   0        1.02       -1.63      6.09 o 
  -9   2   0       57.40       51.75      6.03 o 
  -8   2   0       98.77      102.62      5.67 o 
  -7   2   0     1825.29     1706.19     18.20 o 
  -6   2   0     7413.35     7914.09     59.44 o 
  -5   2   0       14.72       31.24      3.97 o 
  -4   2   0     2424.38     2631.94     27.58 o 
  -3   2   0      263.11      258.01      5.90 o 
  -2   2   0       44.70       32.20      2.39 o 
  -1   2   0       22.48       49.47      2.87 o 
   1   2   0     1602.08     1521.68     35.02 o 
   2   2   0      418.59      473.46      5.80 o 
   3   2   0     3041.71     3111.56     26.50 o 
   4   2   0      253.26      231.84      4.38 o 
   5   2   0      117.71      113.43      4.79 o 
   6   2   0       97.12       78.46      3.53 o 
   7   2   0      330.76      351.52     10.23 o 
   8   2   0        6.29        1.10      3.13 o 
   9   2   0      511.70      520.71     12.80 o 
  10   2   0      497.82      492.76     13.40 o 
  11   2   0      109.08      100.09     10.77 o 
  12   2   0      273.84      280.59     15.57 o 
  13   2   0      268.32      255.81     15.88 o 
 -12   3   0        6.57       -1.73      8.79 o 
 -11   3   0       41.83       28.41      8.74 o 
 -10   3   0      106.23      123.32     26.85 o 
  -9   3   0       17.46       10.97      5.04 o 
  -8   3   0        1.54       -1.47      3.36 o 
  -7   3   0      284.04      332.93      8.79 o 
  -6   3   0     1811.16     1800.46     20.13 o 
  -5   3   0      147.71      131.65      4.65 o 
  -4   3   0     2993.92     3000.25     27.56 o 
  -3   3   0     7104.99     7098.41     66.06 o 
  -2   3   0     1012.83      932.92     12.82 o 
  -1   3   0     1024.03     1300.46     15.73 o 
   0   3   0      603.37      686.32     12.98 o 
   1   3   0        2.79       -1.72      1.72 o 
   2   3   0       11.22        7.60      1.36 o 
   3   3   0     2558.54     2364.61     31.02 o 
   4   3   0     3514.53     3565.45     33.89 o 
   5   3   0       19.06       28.30      2.29 o 
   6   3   0     3263.97     3288.74     30.38 o 
   7   3   0     1180.60     1184.10     17.94 o 
   8   3   0       30.91       36.92      4.56 o 
   9   3   0        6.59        1.73      4.62 o 
  10   3   0       49.20       47.30      5.84 o 
  11   3   0        6.81        7.25      4.87 o 
  12   3   0      416.31      434.25     22.02 o 
  13   3   0      360.66      406.31     29.04 o 
 -12   4   0       28.83       57.96     17.42 o 
 -11   4   0        8.71       -1.11      8.50 o 
 -10   4   0      329.23      342.40     36.57 o 
  -9   4   0      208.53      211.33     13.89 o 
  -8   4   0       57.58       78.44      5.92 o 
  -7   4   0       14.69       19.98      4.01 o 
  -6   4   0        0.85       -2.44      3.28 o 
  -5   4   0       41.40       47.79      4.57 o 
  -4   4   0     1290.81     1378.46     19.26 o 
  -3   4   0     5186.79     4944.69     49.32 o 
  -2   4   0     2849.88     2977.11     39.52 o 
  -1   4   0       42.56       45.86     10.79 o 
   0   4   0     2088.76     2070.69     52.92 o 
   1   4   0     1671.13     1721.10     24.55 o 
   2   4   0     1112.71     1245.99     18.67 o 
   3   4   0        5.10        1.27      1.51 o 
   4   4   0     1608.71     1592.45     16.52 o 
   5   4   0      147.46      151.50      6.46 o 
   6   4   0     5614.87     5646.36     55.08 o 
   7   4   0     2332.72     2299.01     28.84 o 
   8   4   0        1.37        4.47      3.48 o 
   9   4   0      352.77      358.12     10.70 o 
  10   4   0      115.51      126.05      7.73 o 
  11   4   0        3.26       -0.99      5.83 o 
  12   4   0       69.56       74.28     10.00 o 
  13   4   0       94.54       98.26     18.61 o 
 -11   5   0        0.01       -5.49     11.44 o 
 -10   5   0      144.98      144.21     14.08 o 
  -9   5   0      418.77      403.50     18.38 o 
  -8   5   0      139.48      129.10      7.37 o 
  -7   5   0      192.09      208.40      9.09 o 
  -6   5   0      430.74      423.93     11.74 o 
  -5   5   0        4.32        2.46      3.37 o 
  -4   5   0       59.14       55.40      5.38 o 
  -3   5   0      789.40      749.92     13.86 o 
  -2   5   0     1225.50     1070.66     16.41 o 
  -1   5   0      298.09      258.03      9.64 o 
   0   5   0      359.17      235.93      6.34 o 
   1   5   0       21.79        8.70      2.41 o 
   2   5   0      753.94      717.70     11.90 o 
   3   5   0     2298.27     2466.59     27.94 o 
   4   5   0      214.14      190.88      5.08 o 
   5   5   0      150.29      134.42      4.64 o 
   6   5   0     2283.85     2298.02     23.59 o 
   7   5   0     1593.31     1511.36     27.69 o 
   8   5   0        3.23        1.41      3.35 o 
   9   5   0      153.40      164.76      8.00 o 
  10   5   0      325.44      308.33     13.75 o 
  11   5   0       27.16       41.92      8.42 o 
  12   5   0       10.38       14.61      8.83 o 
  13   5   0        2.84       -4.54      7.82 o 
 -10   6   0        4.85        6.30      8.54 o 
  -9   6   0      146.14      171.37     44.15 o 
  -8   6   0       46.96       32.10      6.92 o 
  -7   6   0       94.00       91.26      7.57 o 
  -6   6   0      122.01      125.71      7.74 o 
  -5   6   0        6.07        3.83      4.03 o 
  -4   6   0      493.13      503.71     12.48 o 
  -3   6   0       57.14       62.47      5.42 o 
  -2   6   0      816.93      790.16     18.61 o 
  -1   6   0     1072.31     1117.24     19.07 o 
   0   6   0      811.11      682.17     11.92 o 
   1   6   0      106.79       89.04      4.85 o 
   2   6   0       87.84       97.40      6.33 o 
   3   6   0     1836.48     1783.29     36.66 o 
   4   6   0      459.99      407.52      9.73 o 
   5   6   0       35.55       53.42      3.51 o 
   6   6   0        0.11       -0.61      2.28 o 
   7   6   0      770.32      753.54     14.46 o 
   8   6   0      155.91      162.65     10.01 o 
   9   6   0      213.09      218.77     11.95 o 
  10   6   0      332.96      329.73     19.08 o 
  11   6   0       15.56       30.35      7.54 o 
  12   6   0       54.85       65.66      9.84 o 
  13   6   0       54.88       54.14     10.18 o 
 -10   7   0        8.76       23.35     13.75 o 
  -9   7   0       50.17       50.42     21.04 o 
  -8   7   0       54.79       72.17      8.96 o 
  -7   7   0      171.25      163.80      9.62 o 
  -6   7   0       83.98      107.97      7.99 o 
  -5   7   0       46.61       47.32      5.90 o 
  -4   7   0      309.42      325.43     13.40 o 
  -3   7   0     1277.94     1250.90     26.69 o 
  -2   7   0       31.32       33.54      8.77 o 
  -1   7   0       49.58       57.19      6.45 o 
   0   7   0     1827.02     1917.85     35.16 o 
   1   7   0      903.39      807.04     14.27 o 
   2   7   0      553.34      495.23     11.17 o 
   3   7   0     1886.52     1777.34     24.07 o 
   4   7   0     1339.72     1221.72     19.05 o 
   5   7   0       45.73       53.28      4.91 o 
   6   7   0      201.52      173.51      8.55 o 
   7   7   0        0.87        0.33      5.93 o 
   8   7   0       82.32       73.65      8.17 o 
   9   7   0       72.71       78.48      8.90 o 
  10   7   0      204.39      208.94     13.81 o 
  11   7   0        7.53       11.99      6.80 o 
  12   7   0      114.11      134.64     12.92 o 
  13   7   0       53.67       59.47     16.06 o 
  -9   8   0        0.73        2.62      9.01 o 
  -8   8   0       55.35       44.02      8.11 o 
  -7   8   0       20.46       22.48      8.65 o 
  -6   8   0      233.43      239.52     22.08 o 
  -5   8   0        1.08        3.28      6.11 o 
  -4   8   0      523.08      550.74     27.08 o 
  -3   8   0     1056.31     1079.90     36.27 o 
  -2   8   0       32.83       30.94      9.96 o 
  -1   8   0      808.00      800.02     25.60 o 
   0   8   0      291.10      326.49     12.55 o 
   1   8   0      111.15      156.19      7.32 o 
   2   8   0        0.06       -1.42      3.26 o 
   3   8   0     1170.87     1206.40     19.73 o 
   4   8   0     2108.42     2123.69     28.60 o 
   5   8   0       51.82       51.58      5.46 o 
   6   8   0      792.60      788.28     17.86 o 
   7   8   0      241.24      239.30     12.47 o 
   8   8   0        6.79        5.07      5.59 o 
   9   8   0       13.64       11.80      6.52 o 
  10   8   0       22.73       15.53      7.37 o 
  11   8   0        4.88       -0.88      6.86 o 
  12   8   0       11.23       -0.05      7.18 o 
  -8   9   0        3.47        5.12      7.26 o 
  -7   9   0       14.71       18.01      8.50 o 
  -6   9   0       42.79       46.85      9.85 o 
  -5   9   0       39.68       39.82      8.88 o 
  -4   9   0       44.90       52.03     12.80 o 
  -3   9   0      169.93      128.72     15.65 o 
  -2   9   0       87.48       99.10      9.23 o 
  -1   9   0      268.61      265.60     12.60 o 
   0   9   0      798.87      740.66     19.85 o 
   1   9   0        2.92        1.59      5.28 o 
   2   9   0       93.92       86.99      9.96 o 
   3   9   0      164.62      144.22      7.77 o 
   4   9   0      286.12      310.79     12.23 o 
   5   9   0        3.49       -2.75      4.13 o 
   6   9   0      104.17      126.41      9.18 o 
   7   9   0       76.21       79.08     13.04 o 
   8   9   0        1.59        3.29      6.13 o 
   9   9   0       38.43       42.54      8.62 o 
  10   9   0        5.19        4.96      9.07 o 
  11   9   0       10.00        9.06      7.83 o 
  12   9   0        4.37        7.18      7.83 o 
  -7  10   0       99.04       79.53     16.59 o 
  -6  10   0       48.21       39.11     13.39 o 
  -5  10   0        4.57        2.49      9.84 o 
  -4  10   0        1.70        1.52      6.17 o 
  -3  10   0      196.63      170.37     13.57 o 
  -2  10   0      267.65      269.94     22.11 o 
  -1  10   0        0.68        4.47      5.46 o 
   0  10   0      297.65      281.58     14.22 o 
   1  10   0       88.57      105.79      9.43 o 
   2  10   0       18.90        9.04      5.40 o 
   3  10   0        3.57       -1.52      5.16 o 
   4  10   0       10.43        2.48      4.44 o 
   5  10   0        0.19       -4.15      4.15 o 
   6  10   0        6.77        8.50      4.77 o 
   7  10   0        2.59        5.62      6.46 o 
   8  10   0        5.30        9.56      8.24 o 
   9  10   0       94.62       87.68     10.88 o 
  10  10   0       96.57      101.97     12.03 o 
  11  10   0        6.23       22.29      9.15 o 
  -6  11   0      181.72      178.50     21.69 o 
  -5  11   0        2.58       -4.50     11.14 o 
  -4  11   0        9.78        9.46      7.04 o 
  -3  11   0       18.08       22.82      7.70 o 
  -2  11   0       72.45       93.80     11.97 o 
  -1  11   0        0.71       -5.41      5.81 o 
   0  11   0      184.60      205.00     12.64 o 
   1  11   0      281.11      309.84     29.99 o 
   2  11   0        5.90        9.69      5.80 o 
   3  11   0      223.44      205.29     23.47 o 
   4  11   0       14.56        4.82     13.33 o 
   5  11   0        4.29       -1.07      5.11 o 
   6  11   0        1.08       -5.80      5.83 o 
   7  11   0        1.09       -1.02      6.69 o 
   8  11   0        0.42        7.35      7.41 o 
   9  11   0      112.98      121.18     12.78 o 
  10  11   0      160.87      174.73     14.92 o 
  -5  12   0       28.17       23.71     13.75 o 
  -4  12   0       51.97       47.61     10.06 o 
  -3  12   0       42.86       26.27     12.62 o 
  -2  12   0       11.58        1.13      6.89 o 
  -1  12   0       16.33       13.00      7.12 o 
   0  12   0       12.71        9.85      6.61 o 
   1  12   0       73.40       75.48      9.64 o 
   2  12   0        6.39       17.56      6.68 o 
   3  12   0      206.95      201.50     28.68 o 
   4  12   0      229.95      253.77     20.15 o 
   5  12   0       10.22       13.91      7.06 o 
   6  12   0       59.91       41.96     11.73 o 
   7  12   0        1.88        1.34      7.17 o 
   8  12   0       21.70       21.40      8.55 o 
   9  12   0        3.08        2.73      8.09 o 
  -3  13   0       51.21       50.56     10.24 o 
  -2  13   0        3.97       -3.99      6.93 o 
  -1  13   0       28.94       42.30      9.50 o 
   0  13   0        1.99        0.13      6.91 o 
   1  13   0       50.20       52.07      9.52 o 
   2  13   0       30.47       51.94      9.38 o 
   3  13   0       59.73       83.60     10.71 o 
   4  13   0      149.78      160.55     18.31 o 
   5  13   0        1.21       14.39      8.36 o 
   6  13   0       74.60       76.69     15.88 o 
   7  13   0       16.17       12.33     11.73 o 
   8  13   0        6.19        6.40     10.55 o 
   0  14   0       14.79       15.31      8.53 o 
   1  14   0        5.65        2.58      8.00 o 
   2  14   0       13.22       14.69      8.21 o 
   3  14   0       34.77       33.01      9.46 o 
   4  14   0      112.90      134.32     19.62 o 
   5  14   0        0.44      -10.37     10.37 o 
   6  14   0      107.73       65.31     15.05 o 
  -5 -14   1        6.54       14.34     11.02 o 
  -4 -14   1       82.25       79.53     11.31 o 
  -3 -14   1       18.46       16.88      8.05 o 
  -2 -14   1       24.37       23.70      9.05 o 
  -1 -14   1       40.29       41.56     10.13 o 
   0 -14   1        0.34        0.67      7.82 o 
  -8 -13   1       77.56       74.33     12.00 o 
  -7 -13   1       32.41       42.91     13.28 o 
  -6 -13   1        6.07       -4.86      9.25 o 
  -5 -13   1        0.09        4.15      9.48 o 
  -4 -13   1       60.34       63.81     10.05 o 
  -3 -13   1        8.40        7.12      6.74 o 
  -2 -13   1       71.71       83.21     10.69 o 
  -1 -13   1      109.52       99.39     11.14 o 
   0 -13   1        4.84        6.46      7.50 o 
   1 -13   1       66.10       62.83     12.98 o 
   2 -13   1       34.90       48.75      9.84 o 
   3 -13   1        7.20        8.77     11.97 o 
  -9 -12   1        6.38       27.95      8.85 o 
  -8 -12   1      117.45      126.42     13.18 o 
  -7 -12   1       79.37       78.76     11.12 o 
  -6 -12   1       13.00       15.73      7.86 o 
  -5 -12   1      131.59      155.56     12.03 o 
  -4 -12   1        9.56        2.42      6.58 o 
  -3 -12   1       37.29       23.25      7.03 o 
  -2 -12   1        1.48        2.07      6.15 o 
  -1 -12   1       82.49       85.39      9.92 o 
   0 -12   1        8.96        3.80      6.63 o 
   1 -12   1       95.27      101.79     14.22 o 
   2 -12   1      210.36      208.73     17.72 o 
   3 -12   1        4.47        3.49      7.18 o 
   4 -12   1       90.82       85.81     17.30 o 
   5 -12   1       23.12       22.88     13.75 o 
 -10 -11   1       18.15       15.95      8.88 o 
  -9 -11   1        3.11        8.33      7.83 o 
  -8 -11   1       14.09        8.22      7.52 o 
  -7 -11   1       14.32       11.13      7.04 o 
  -6 -11   1        3.05       -3.02      5.98 o 
  -5 -11   1      233.81      273.72     24.15 o 
  -4 -11   1      242.21      228.01     21.63 o 
  -3 -11   1       30.33       45.29      8.24 o 
  -2 -11   1       24.23       39.04     10.61 o 
  -1 -11   1      148.13      142.13     11.07 o 
   0 -11   1       65.89       60.55      8.48 o 
   1 -11   1       44.21       43.68     12.33 o 
   2 -11   1      202.93      216.88     13.40 o 
   3 -11   1       27.00       20.31      7.36 o 
   4 -11   1      106.50      124.69     18.13 o 
   5 -11   1      198.84      211.81     22.28 o 
   6 -11   1        3.28        7.70     12.56 o 
 -11 -10   1      101.35      111.65     16.48 o 
 -10 -10   1      101.13      105.19     12.27 o 
  -9 -10   1        2.65       -3.92     11.20 o 
  -8 -10   1        6.24       -1.65      6.66 o 
  -7 -10   1       84.51       89.09     10.34 o 
  -6 -10   1        1.94        0.90      6.21 o 
  -5 -10   1      310.35      340.58     16.36 o 
  -4 -10   1      548.52      540.71     17.74 o 
  -3 -10   1       44.68       59.15      8.88 o 
  -2 -10   1      260.61      281.29     13.06 o 
  -1 -10   1       98.89      133.26     22.64 o 
   0 -10   1        3.81        4.06      6.58 o 
   1 -10   1      102.79       96.39      9.50 o 
   2 -10   1      302.41      283.10     13.89 o 
   3 -10   1       85.15       98.01     19.08 o 
   4 -10   1       75.87       85.34     12.27 o 
   5 -10   1      258.07      222.00     21.57 o 
   6 -10   1       52.37       61.63     15.53 o 
   7 -10   1       22.96       42.08     14.58 o 
 -12  -9   1       21.59        4.74     22.22 o 
 -11  -9   1      197.80      176.33     14.26 o 
 -10  -9   1      107.51       91.38     10.99 o 
  -9  -9   1       11.01       12.10     11.85 o 
  -8  -9   1       14.74        7.98      7.88 o 
  -7  -9   1       96.42       80.71      9.57 o 
  -6  -9   1       27.50       26.76      6.74 o 
  -5  -9   1      254.18      242.11      9.71 o 
  -4  -9   1      858.18      847.23     31.20 o 
  -3  -9   1        0.21       -0.87      3.80 o 
  -2  -9   1     2094.23     2062.12     70.51 o 
  -1  -9   1     2325.84     2297.73     55.06 o 
   0  -9   1      244.22      222.03     16.71 o 
   1  -9   1       49.65       41.72      6.97 o 
   2  -9   1       82.44       91.04     18.49 o 
   3  -9   1       18.25       12.65      5.65 o 
   4  -9   1        1.25        5.45     12.50 o 
   5  -9   1      370.74      375.61     24.18 o 
   6  -9   1      238.88      209.32     20.39 o 
   7  -9   1       20.33       11.50     12.09 o 
   8  -9   1      100.12      118.53     18.85 o 
 -12  -8   1        7.46        5.69      7.57 o 
 -11  -8   1      137.21      124.90     12.19 o 
 -10  -8   1      155.56      168.26     12.52 o 
  -9  -8   1       19.32       16.81      6.52 o 
  -8  -8   1      346.53      357.47     43.32 o 
  -7  -8   1       66.00       62.49     12.45 o 
  -6  -8   1       17.14       12.01      5.55 o 
  -5  -8   1       14.85       23.91      4.71 o 
  -4  -8   1       64.52       73.10      5.91 o 
  -3  -8   1       73.79       75.80      5.95 o 
  -2  -8   1      955.26     1039.20     17.86 o 
  -1  -8   1     3644.72     3536.35     40.67 o 
   0  -8   1      246.90      222.66     11.62 o 
   1  -8   1     2056.68     2223.55     36.60 o 
   2  -8   1     1229.46     1175.70     24.76 o 
   3  -8   1        4.40        2.93      9.30 o 
   4  -8   1      201.74      146.26     15.53 o 
   5  -8   1        2.54       -4.03      7.70 o 
   6  -8   1      245.38      246.29     14.71 o 
   7  -8   1        0.34       -1.23      8.53 o 
   8  -8   1      353.20      391.15     18.80 o 
   9  -8   1      112.96      105.24     11.07 o 
 -12  -7   1        0.14       -2.50      7.31 o 
 -11  -7   1        7.35        6.42      6.95 o 
 -10  -7   1       56.67       70.64      9.46 o 
  -9  -7   1       19.07       34.29     19.02 o 
  -8  -7   1      820.35      753.36     26.67 o 
  -7  -7   1     1031.54      976.76     23.41 o 
  -6  -7   1       11.96       14.40      4.57 o 
  -5  -7   1      370.37      372.63     11.76 o 
  -4  -7   1      480.01      516.28     17.23 o 
  -3  -7   1       16.36       16.76      3.75 o 
  -2  -7   1       36.35       68.13      5.02 o 
  -1  -7   1     1427.54     1472.74     20.97 o 
   0  -7   1      612.11      665.90     14.36 o 
   1  -7   1     1291.60     1330.89     24.89 o 
   2  -7   1     2854.77     2980.15    110.70 o 
   3  -7   1       11.00       21.69      8.30 o 
   4  -7   1      628.92      689.88     20.13 o 
   5  -7   1        4.68       -0.84      5.69 o 
   6  -7   1       53.46       59.47      6.93 o 
   7  -7   1       89.38       75.97     10.13 o 
   8  -7   1      483.79      447.96     43.80 o 
   9  -7   1      360.43      385.12     22.46 o 
  10  -7   1        1.63        8.69      9.28 o 
 -13  -6   1        4.91       11.42      8.61 o 
 -12  -6   1        7.13        3.17      7.88 o 
 -11  -6   1        1.68        1.76      6.08 o 
 -10  -6   1       12.26       12.46      6.07 o 
  -9  -6   1        1.50       -0.39      5.11 o 
  -8  -6   1      529.58      529.86     13.08 o 
  -7  -6   1     1506.08     1442.52     22.07 o 
  -6  -6   1       17.92       18.91      3.80 o 
  -5  -6   1     2637.43     2552.00     26.09 o 
  -4  -6   1     2840.77     2925.78     33.36 o 
  -3  -6   1      361.07      360.11      8.92 o 
  -2  -6   1      157.19      123.00      8.15 o 
  -1  -6   1      128.22      114.44      5.60 o 
   0  -6   1      791.95      759.20     20.32 o 
   1  -6   1      764.47      765.37     25.72 o 
   2  -6   1     5553.07     5489.53     69.28 o 
   3  -6   1      539.22      554.44     16.28 o 
   4  -6   1      491.49      528.04     12.57 o 
   5  -6   1       29.05       40.15      6.24 o 
   6  -6   1        7.53        8.56      4.32 o 
   7  -6   1      215.85      222.36     12.96 o 
   8  -6   1      148.65      149.04     12.27 o 
   9  -6   1      158.65      161.58     14.38 o 
  10  -6   1        2.03       -0.77      8.28 o 
  11  -6   1      128.68      158.23     22.99 o 
 -13  -5   1       41.06       65.09     12.39 o 
 -12  -5   1        8.76        6.54      6.69 o 
 -11  -5   1       89.40      101.54     12.74 o 
 -10  -5   1        6.04       -1.03      4.16 o 
  -9  -5   1       14.76        5.93      4.10 o 
  -8  -5   1      114.37      106.80     11.26 o 
  -7  -5   1      423.99      492.39     19.08 o 
  -6  -5   1       41.76       44.12      4.35 o 
  -5  -5   1     4979.06     5013.63     44.00 o 
  -4  -5   1     4187.57     4346.69     40.20 o 
  -3  -5   1       63.14       53.15      3.74 o 
  -2  -5   1     1091.31     1189.13     16.41 o 
  -1  -5   1     1159.74     1400.16     18.33 o 
   0  -5   1        0.87       -0.66      2.04 o 
   1  -5   1     1933.79     2110.81     24.38 o 
   2  -5   1     2334.02     2275.48     54.76 o 
   3  -5   1      981.93      856.92     14.69 o 
   4  -5   1      845.75      783.01     14.42 o 
   5  -5   1     1907.83     1887.61     25.67 o 
   6  -5   1      150.82      161.77     12.85 o 
   7  -5   1       27.63       31.55      5.26 o 
   8  -5   1       32.38       40.41      7.88 o 
   9  -5   1        1.79       -5.00      5.00 o 
  10  -5   1        8.45       19.48     12.45 o 
  11  -5   1       61.78       74.09     12.28 o 
 -13  -4   1       16.70       22.04      8.65 o 
 -12  -4   1       16.37        3.84     10.49 o 
 -11  -4   1      284.48      295.06     11.70 o 
 -10  -4   1      166.88      170.71      8.63 o 
  -9  -4   1       71.36       73.05      6.19 o 
  -8  -4   1        8.43        3.54      3.44 o 
  -7  -4   1      405.92      422.12     15.47 o 
  -6  -4   1        0.23       -2.42      2.42 o 
  -5  -4   1      456.16      455.42      7.53 o 
  -4  -4   1     3326.44     3150.51     28.73 o 
  -3  -4   1      254.62      263.61      5.37 o 
  -2  -4   1      425.92      366.31      7.52 o 
  -1  -4   1     1168.09     1179.39     17.78 o 
   0  -4   1       26.38       43.48      4.27 o 
   1  -4   1      267.05      213.14      5.46 o 
   2  -4   1      157.79      196.55      8.08 o 
   3  -4   1       41.75       49.83      3.90 o 
   4  -4   1       17.70       35.98      3.81 o 
   5  -4   1     1676.13     1555.48     21.41 o 
   6  -4   1     1473.51     1365.93     20.48 o 
   7  -4   1       43.52       31.42      7.23 o 
   8  -4   1      563.29      561.40     18.09 o 
   9  -4   1      219.23      251.24     20.45 o 
  10  -4   1       38.05       43.00      9.55 o 
  11  -4   1        0.04       -6.91      7.16 o 
  12  -4   1       56.81       56.30     16.83 o 
 -13  -3   1        8.72       11.87      8.47 o 
 -12  -3   1       20.78       32.03      6.98 o 
 -11  -3   1       46.15       54.41      8.41 o 
 -10  -3   1      244.32      258.10     10.08 o 
  -9  -3   1        4.55        6.15      3.91 o 
  -8  -3   1      288.48      293.71      9.48 o 
  -7  -3   1      294.29      292.56     14.98 o 
  -6  -3   1       22.08       28.72      4.20 o 
  -5  -3   1      164.87      151.42      4.58 o 
  -4  -3   1      309.31      317.93      9.52 o 
  -3  -3   1      650.20      692.38     11.70 o 
  -2  -3   1      126.35      125.52      3.45 o 
  -1  -3   1     1600.89     1397.40     16.09 o 
   0  -3   1     3640.50     4295.81     49.54 o 
   1  -3   1      181.21      209.91      9.72 o 
   2  -3   1     4007.74     4054.60     39.59 o 
   3  -3   1       12.45       11.64      2.57 o 
   4  -3   1        7.06        1.55      1.82 o 
   5  -3   1      951.46      953.85     12.47 o 
   6  -3   1     2391.13     2525.45     25.67 o 
   7  -3   1       50.60       53.33      4.64 o 
   8  -3   1      587.31      617.55     12.33 o 
   9  -3   1      523.30      519.55     18.96 o 
  10  -3   1        0.14        3.88      6.79 o 
  11  -3   1       98.26       94.91     12.12 o 
  12  -3   1        0.00       -6.01      8.46 o 
 -13  -2   1       34.74       20.79     12.98 o 
 -12  -2   1        0.64       -1.46      5.48 o 
 -11  -2   1       30.20       27.71      5.89 o 
 -10  -2   1      142.80      156.33      8.60 o 
  -9  -2   1        0.93        1.45      3.85 o 
  -8  -2   1      197.41      189.53      8.58 o 
  -7  -2   1      478.89      431.62     12.67 o 
  -6  -2   1      311.58      330.36      8.82 o 
  -5  -2   1      620.99      613.62     10.90 o 
  -4  -2   1      611.52      648.96     10.50 o 
  -3  -2   1        8.75       15.89      3.57 o 
  -2  -2   1     2883.53     2939.23     35.12 o 
  -1  -2   1    12298.88    13676.81    120.06 o 
   0  -2   1      225.66      164.23      4.39 o 
   1  -2   1      199.02      182.41      7.59 o 
   2  -2   1     7044.08     7443.64     66.71 o 
   3  -2   1     2027.76     1838.94     17.41 o 
   4  -2   1       56.47       51.30      2.74 o 
   5  -2   1      539.54      643.25     10.01 o 
   6  -2   1     1229.56     1213.70     14.90 o 
   7  -2   1       81.82       97.87      4.76 o 
   8  -2   1      830.08      755.72     11.54 o 
   9  -2   1      233.53      248.06     10.36 o 
  10  -2   1        6.84        7.35      6.79 o 
  11  -2   1      169.05      195.67     22.22 o 
  12  -2   1       40.53       43.54     10.22 o 
 -13  -1   1       33.21       29.87     13.16 o 
 -12  -1   1        3.25        5.93      5.81 o 
 -11  -1   1        4.92       10.19      5.27 o 
 -10  -1   1        9.98        7.23      8.41 o 
  -9  -1   1       19.68       13.60      7.42 o 
  -8  -1   1      451.63      445.29     19.05 o 
  -7  -1   1     1560.17     1477.19     21.11 o 
  -6  -1   1      401.54      404.43      9.32 o 
  -5  -1   1     1370.63     1360.42     21.81 o 
  -4  -1   1     2082.20     2142.30     24.06 o 
  -3  -1   1     5971.67     7132.51     66.54 o 
  -2  -1   1      144.34      180.99      5.44 o 
  -1  -1   1     2078.49     1963.12     41.48 o 
   0  -1   1     1086.64     1300.12     20.98 o 
   1  -1   1     1084.56     1063.54     19.79 o 
   2  -1   1     8666.29     8641.95     77.00 o 
   3  -1   1     1354.03     1651.58     15.39 o 
   4  -1   1       15.11       17.95      1.91 o 
   5  -1   1     2029.03     2093.93     20.42 o 
   6  -1   1      950.11      969.92     12.50 o 
   7  -1   1      386.70      436.03      7.85 o 
   8  -1   1      162.59      152.22      5.42 o 
   9  -1   1      266.33      256.05      8.29 o 
  10  -1   1        5.58        8.13      5.20 o 
  11  -1   1      100.49      108.96     11.06 o 
  12  -1   1       48.48       50.64     10.22 o 
  13  -1   1        0.24        4.27     12.80 o 
 -13   0   1       29.12       22.76     13.99 o 
 -12   0   1        8.36        1.17      7.04 o 
 -11   0   1       79.63       93.05      9.78 o 
 -10   0   1       16.58       12.66      4.95 o 
  -9   0   1       59.70       63.77      6.13 o 
  -8   0   1      353.08      341.16     11.47 o 
  -7   0   1     1570.95     1675.56     23.14 o 
  -6   0   1       31.09       21.62      2.62 o 
  -5   0   1      457.09      398.01      6.87 o 
  -4   0   1     4386.39     4243.96     45.21 o 
  -3   0   1     2679.07     3066.59     37.39 o 
  -2   0   1     2489.56     2625.37     31.43 o 
  -1   0   1      391.25      243.64      5.45 o 
   2   0   1       18.06       71.66      2.07 o 
   3   0   1      248.97      147.43      3.20 o 
   4   0   1      164.25      146.38      4.19 o 
   5   0   1     2958.00     2887.73     29.81 o 
   6   0   1     2211.31     2264.58     20.25 o 
   7   0   1       25.37       27.97      4.15 o 
   8   0   1       21.98       19.06      4.00 o 
   9   0   1       55.50       55.47      4.86 o 
  10   0   1       19.90       12.86      5.91 o 
  11   0   1       71.32       79.97      9.03 o 
  12   0   1      140.94      163.09     18.49 o 
  13   0   1        8.50       21.22     12.80 o 
 -12   1   1        1.19        0.38      7.44 o 
 -11   1   1      181.40      173.78     10.10 o 
 -10   1   1      127.13      112.73      8.12 o 
  -9   1   1       87.41      109.87      7.65 o 
  -8   1   1      101.60      105.68      6.57 o 
  -7   1   1       53.38       38.98      4.56 o 
  -6   1   1      150.35      151.25      6.09 o 
  -5   1   1     1545.04     1462.07     16.15 o 
  -4   1   1     5494.88     5261.47     44.12 o 
  -3   1   1       51.78       49.95      2.35 o 
  -2   1   1       22.93       51.16      9.77 o 
  -1   1   1    12222.94    14287.25    153.82 o 
   0   1   1     4348.98     4597.89     69.34 o 
   1   1   1     4438.56     4717.72     71.23 o 
   2   1   1     4602.35     4322.52     42.11 o 
   3   1   1      461.63      625.35      8.16 o 
   4   1   1      127.39      125.79      3.37 o 
   5   1   1     1176.41     1056.64     12.14 o 
   6   1   1      884.88      918.68     11.77 o 
   7   1   1        1.15        1.85      2.09 o 
   8   1   1     1032.99     1083.40     17.59 o 
   9   1   1       83.98       83.41      5.31 o 
  10   1   1        1.52       -0.63      3.52 o 
  11   1   1      130.49      136.67     22.88 o 
  12   1   1      176.24      196.56     13.74 o 
  13   1   1       20.49        3.99      8.45 o 
 -12   2   1        3.52        0.74      8.23 o 
 -11   2   1      220.89      229.50     15.11 o 
 -10   2   1      150.20      169.41     10.15 o 
  -9   2   1       57.67       54.86      6.26 o 
  -8   2   1      816.30      860.79     16.86 o 
  -7   2   1      518.49      521.95     10.05 o 
  -6   2   1      360.60      347.25      7.65 o 
  -5   2   1      129.71      140.89      4.78 o 
  -4   2   1      382.00      366.92      6.64 o 
  -3   2   1      722.72      680.29     10.66 o 
  -2   2   1     2178.56     2467.23     30.73 o 
  -1   2   1     1945.63     1608.84     21.14 o 
   0   2   1     4239.87     4732.23     44.88 o 
   1   2   1     3316.96     3431.09     58.08 o 
   2   2   1        7.05       -0.95      0.95 o 
   3   2   1      448.43      584.12      7.10 o 
   4   2   1       75.18      116.65      3.76 o 
   5   2   1      633.98      599.82      8.38 o 
   6   2   1      399.59      330.39      9.68 o 
   7   2   1       23.81       26.87      2.84 o 
   8   2   1     1412.29     1421.15     20.86 o 
   9   2   1      149.00      139.96     10.40 o 
  10   2   1       18.28       26.84      5.00 o 
  11   2   1       95.26       83.77     13.69 o 
  12   2   1        1.60       -0.08      6.99 o 
  13   2   1       13.35        9.72     11.97 o 
 -12   3   1        7.73        5.04      8.55 o 
 -11   3   1      115.37      110.59     15.59 o 
 -10   3   1      173.85      179.79     10.13 o 
  -9   3   1        5.11        5.61      4.65 o 
  -8   3   1      511.77      474.98     19.29 o 
  -7   3   1      746.77      729.50     13.06 o 
  -6   3   1        0.28        4.38      2.98 o 
  -5   3   1       50.45       66.45      3.44 o 
  -4   3   1        0.08       -1.04      1.69 o 
  -3   3   1      285.31      279.13     10.07 o 
  -2   3   1       61.17      100.73      7.69 o 
  -1   3   1     4247.31     4305.92     49.98 o 
   0   3   1     2865.90     2911.42     35.67 o 
   1   3   1     5128.83     5113.32     65.37 o 
   2   3   1     4994.95     5432.17     50.91 o 
   3   3   1       70.01      105.16      2.99 o 
   4   3   1      202.54      169.00      5.53 o 
   5   3   1     2984.99     2948.56     26.91 o 
   6   3   1       28.75       25.01      2.52 o 
   7   3   1        5.40        7.18      2.24 o 
   8   3   1      422.42      381.65     14.11 o 
   9   3   1     1113.89     1118.22     30.10 o 
  10   3   1       38.72       23.68      4.96 o 
  11   3   1       29.23       36.87      5.95 o 
  12   3   1      176.27      187.87     20.62 o 
  13   3   1        7.07       10.19     13.04 o 
 -11   4   1        2.40       10.87      8.93 o 
 -10   4   1       50.05       30.48      9.13 o 
  -9   4   1       28.54       38.98      6.39 o 
  -8   4   1       98.36      107.58      7.80 o 
  -7   4   1     1216.72     1186.20     20.36 o 
  -6   4   1      281.70      259.46      8.04 o 
  -5   4   1      709.94      678.01     13.02 o 
  -4   4   1     1406.94     1398.59     19.67 o 
  -3   4   1      327.52      363.14      8.76 o 
  -2   4   1        5.05        4.52      2.30 o 
  -1   4   1       68.08       90.13      7.56 o 
   0   4   1     2770.18     2948.51     37.89 o 
   1   4   1       32.10       48.49      7.43 o 
   2   4   1     8870.56     8660.69     79.68 o 
   3   4   1     3298.25     3529.77     39.21 o 
   4   4   1      172.76      122.40      3.75 o 
   5   4   1      224.16      195.20      5.56 o 
   6   4   1      291.12      309.73      8.38 o 
   7   4   1        3.17       -1.07      2.89 o 
   8   4   1       26.92       26.75      4.08 o 
   9   4   1      467.52      441.20     14.18 o 
  10   4   1       96.10      100.88      8.96 o 
  11   4   1      174.22      193.76     22.34 o 
  12   4   1      370.52      402.16     27.14 o 
  13   4   1        4.13       -4.50     12.09 o 
 -11   5   1       72.91       81.42     14.82 o 
 -10   5   1       36.69       21.38      9.67 o 
  -9   5   1       10.36        7.49      5.70 o 
  -8   5   1       42.38       34.62      9.19 o 
  -7   5   1      328.96      283.51      9.28 o 
  -6   5   1      286.94      301.81      9.12 o 
  -5   5   1     1031.40      990.63     17.31 o 
  -4   5   1     3138.69     3035.36     35.44 o 
  -3   5   1      663.55      719.60     15.14 o 
  -2   5   1      114.37      113.28      5.52 o 
  -1   5   1       20.99       13.40      4.27 o 
   0   5   1      174.95      157.52      7.29 o 
   1   5   1      280.21      217.47      6.38 o 
   2   5   1     5194.02     5309.34     52.37 o 
   3   5   1     7612.95     7590.40     72.16 o 
   4   5   1       14.66        0.93      2.24 o 
   5   5   1     3550.04     3774.11     34.31 o 
   6   5   1     1519.01     1594.47     25.90 o 
   7   5   1       20.83       20.50      2.94 o 
   8   5   1       84.02      100.55      8.05 o 
   9   5   1       12.05       15.78      5.59 o 
  10   5   1       66.13       66.12     21.69 o 
  11   5   1       66.22       75.88     11.50 o 
  12   5   1      302.55      305.36     15.27 o 
  13   5   1       39.45       25.13     15.05 o 
 -10   6   1      209.74      197.71     16.28 o 
  -9   6   1       48.38       39.91     15.65 o 
  -8   6   1        7.09        5.52      5.45 o 
  -7   6   1       18.24       16.03      4.65 o 
  -6   6   1      432.74      482.05     11.70 o 
  -5   6   1      234.28      267.37      9.94 o 
  -4   6   1     2040.27     2006.65     31.01 o 
  -3   6   1      275.37      250.41      8.64 o 
  -2   6   1      604.57      636.63     13.15 o 
  -1   6   1      664.88      632.80     15.71 o 
   0   6   1        1.92       12.00      3.11 o 
   1   6   1       57.84      111.63      5.25 o 
   2   6   1     1274.63     1350.45     21.14 o 
   3   6   1     1547.36     1483.93     20.36 o 
   4   6   1        6.19       11.61      3.15 o 
   5   6   1     4395.27     4442.97     47.11 o 
   6   6   1     3154.23     3167.09     36.32 o 
   7   6   1        3.83        6.33      3.34 o 
   8   6   1       94.11      110.44      8.66 o 
   9   6   1        0.46        0.53      5.93 o 
  10   6   1       38.17       23.15      6.64 o 
  11   6   1        5.53        0.47      6.13 o 
  12   6   1      112.01      135.81     11.95 o 
  13   6   1       51.14       54.40     16.12 o 
 -10   7   1      144.49      142.94     21.33 o 
  -9   7   1        4.31       -1.22      8.55 o 
  -8   7   1       49.25       52.11      6.69 o 
  -7   7   1        3.64        6.05      7.07 o 
  -6   7   1      325.39      269.97     15.97 o 
  -5   7   1        0.78       -4.12      4.12 o 
  -4   7   1      965.42      919.18     19.36 o 
  -3   7   1     1533.12     1712.38     25.53 o 
  -2   7   1      344.56      346.16     18.85 o 
  -1   7   1     3609.24     3681.24     51.86 o 
   0   7   1      495.41      565.40     19.50 o 
   1   7   1      113.73      154.57      6.58 o 
   2   7   1      345.17      335.96      9.51 o 
   3   7   1      156.49      161.87      7.02 o 
   4   7   1       74.40       72.85      5.47 o 
   5   7   1     1350.33     1382.19     29.40 o 
   6   7   1     2254.51     2086.64     30.98 o 
   7   7   1        3.42        8.21      3.70 o 
   8   7   1      412.78      437.87     17.90 o 
   9   7   1      100.95       88.66      8.97 o 
  10   7   1        2.58        5.16      6.05 o 
  11   7   1        4.07        1.28      6.38 o 
  12   7   1       30.84       16.35      7.50 o 
  13   7   1       14.66       16.24     15.41 o 
  -9   8   1        2.38        9.58      9.37 o 
  -8   8   1       88.23      107.70     10.21 o 
  -7   8   1      136.55      161.04      9.24 o 
  -6   8   1        3.81        1.90      4.60 o 
  -5   8   1        6.36        7.21      5.15 o 
  -4   8   1      315.47      317.92     20.51 o 
  -3   8   1      535.94      482.22     16.76 o 
  -2   8   1       81.77       87.75      8.84 o 
  -1   8   1     3589.44     3381.05     49.75 o 
   0   8   1     2779.73     2812.37     43.26 o 
   1   8   1       94.91       85.36      7.75 o 
   2   8   1     1036.62      973.08     17.02 o 
   3   8   1      174.94      160.75      7.50 o 
   4   8   1       44.46       60.23      6.82 o 
   5   8   1       23.02       12.23      4.22 o 
   6   8   1      169.86      143.61     12.06 o 
   7   8   1        2.96        2.84      4.91 o 
   8   8   1      472.58      476.41     17.10 o 
   9   8   1      526.42      586.54     19.37 o 
  10   8   1       91.49       86.20     10.28 o 
  11   8   1        1.79       -1.30      6.72 o 
  12   8   1        3.31       -1.73      7.22 o 
  -8   9   1       44.11       45.50      8.80 o 
  -7   9   1      225.15      227.41     10.96 o 
  -6   9   1       60.58       52.38      8.01 o 
  -5   9   1       61.64       42.75      8.97 o 
  -4   9   1      173.15      175.07     19.32 o 
  -3   9   1       14.11       11.59      6.45 o 
  -2   9   1       82.39       84.75     13.16 o 
  -1   9   1      991.99      987.48     23.83 o 
   0   9   1      776.12      768.95     25.31 o 
   1   9   1      168.83      144.16     10.02 o 
   2   9   1      836.94      789.89     20.16 o 
   3   9   1      351.41      393.52     11.74 o 
   4   9   1       41.29       44.94      7.45 o 
   5   9   1      221.88      234.43      9.62 o 
   6   9   1        0.26        1.25      4.09 o 
   7   9   1       35.70       44.57      7.99 o 
   8   9   1      297.49      286.23     14.37 o 
   9   9   1      399.61      386.21     34.02 o 
  10   9   1       74.07       52.90     14.46 o 
  11   9   1       23.28       14.98      8.04 o 
  12   9   1       71.40       91.04     11.97 o 
  -7  10   1      122.83      144.11     21.24 o 
  -6  10   1       39.78       48.98      8.57 o 
  -5  10   1       90.23       83.66     11.23 o 
  -4  10   1      264.41      249.97     21.10 o 
  -3  10   1       69.86       70.64     14.34 o 
  -2  10   1       19.77        9.34      6.08 o 
  -1  10   1       57.73       40.72      7.67 o 
   0  10   1       22.62       25.80      8.12 o 
   1  10   1        0.22       -1.66      5.11 o 
   2  10   1      553.61      541.46     29.63 o 
   3  10   1      360.45      366.64     27.85 o 
   4  10   1       13.06       10.85      4.67 o 
   5  10   1        2.43        4.72      4.95 o 
   6  10   1        2.97        0.02      4.37 o 
   7  10   1        0.10       -0.73      6.07 o 
   8  10   1       26.88       15.17      7.42 o 
   9  10   1      198.25      247.53     18.91 o 
  10  10   1       73.28       84.23     11.44 o 
  11  10   1       22.73       17.69      8.97 o 
  -6  11   1       66.62       59.94     11.53 o 
  -5  11   1       11.66       -2.13     11.73 o 
  -4  11   1      153.67      134.10     12.18 o 
  -3  11   1       63.53       61.02      9.23 o 
  -2  11   1       34.12       37.82      8.22 o 
  -1  11   1      125.01      127.07     20.51 o 
   0  11   1        0.01       -2.91      5.64 o 
   1  11   1       99.44      109.16     10.08 o 
   2  11   1       41.93       35.17      7.70 o 
   3  11   1      419.27      418.69     22.28 o 
   4  11   1       81.05       88.56      9.70 o 
   5  11   1      183.36      172.23     11.88 o 
   6  11   1      288.58      304.03     19.81 o 
   7  11   1        1.54        6.16      9.13 o 
   8  11   1       42.87       55.48      9.72 o 
   9  11   1        5.49       18.85      8.03 o 
  10  11   1       32.47       52.24     10.68 o 
  -4  12   1       59.05       78.07     12.50 o 
  -3  12   1      122.62      142.19     16.00 o 
  -2  12   1        0.19       -3.52      6.49 o 
  -1  12   1      148.06      174.16     13.12 o 
   0  12   1       74.76       91.14     11.73 o 
   1  12   1       35.72       26.74     10.13 o 
   2  12   1       58.56       53.22      8.72 o 
   3  12   1       45.83       62.24      9.38 o 
   4  12   1       18.05       12.17      7.19 o 
   5  12   1      198.95      172.17     12.47 o 
   6  12   1      312.87      315.76     15.20 o 
   7  12   1       12.79        6.21      8.83 o 
   8  12   1      104.36       96.65     17.42 o 
   9  12   1       87.37       74.06     25.60 o 
  -3  13   1       14.48       12.18      8.77 o 
  -2  13   1        1.91       -4.81      7.07 o 
  -1  13   1      128.52      133.19     12.77 o 
   0  13   1       73.53       94.03     11.22 o 
   1  13   1       48.94       27.19      8.57 o 
   2  13   1      173.13      187.96     13.82 o 
   3  13   1        3.12       -4.05      6.87 o 
   4  13   1       15.55       13.55      7.67 o 
   5  13   1       19.70       20.51      8.07 o 
   6  13   1      113.41      139.55     12.66 o 
   7  13   1       20.92       11.62     10.55 o 
   8  13   1       19.28        1.54     10.55 o 
   0  14   1       18.70       14.35      8.71 o 
   1  14   1       10.32        9.33      8.42 o 
   2  14   1       87.74       89.92     16.65 o 
   3  14   1        6.52        2.35      7.71 o 
   4  14   1       51.36       49.70     10.22 o 
   5  14   1        8.10        4.82      7.92 o 
   6  14   1       34.30       54.05     15.29 o 
  -5 -14   2       20.14        4.86     11.14 o 
  -4 -14   2        5.95        0.12     10.67 o 
  -3 -14   2       18.71       23.23      8.59 o 
  -2 -14   2        0.25       -2.90      6.98 o 
  -1 -14   2        9.37        8.44      7.88 o 
   0 -14   2       10.67       10.51      7.95 o 
  -7 -13   2        0.38        7.47     12.09 o 
  -6 -13   2       69.76       65.66     15.05 o 
  -5 -13   2       68.39       70.64     14.10 o 
  -4 -13   2        4.21       11.14      7.33 o 
  -3 -13   2       42.36       52.63     16.42 o 
  -2 -13   2        2.06        0.39      7.17 o 
  -1 -13   2       33.73       42.17      9.13 o 
   0 -13   2       15.81       21.33     10.96 o 
   1 -13   2       49.63       61.02     10.14 o 
   2 -13   2       27.38       10.43     12.21 o 
   3 -13   2       84.78       64.72     16.59 o 
  -9 -12   2        1.16       -2.62      8.09 o 
  -8 -12   2        1.73       -2.63      7.23 o 
  -7 -12   2        4.78        0.53      7.20 o 
  -6 -12   2       13.76       11.71      7.60 o 
  -5 -12   2      131.38      110.94     15.41 o 
  -4 -12   2        5.60        4.52      6.11 o 
  -3 -12   2      143.96      151.37     11.82 o 
  -2 -12   2       77.58       92.23     10.37 o 
  -1 -12   2        3.28        3.19      6.32 o 
   0 -12   2       27.79       41.75     11.62 o 
   1 -12   2        1.27        3.84      6.58 o 
   2 -12   2       46.43       55.46      9.37 o 
   3 -12   2        4.84       20.86     12.80 o 
   4 -12   2      174.46      185.49     22.28 o 
   5 -12   2       98.24       53.81     16.24 o 
 -10 -11   2        7.87       -6.00      7.81 o 
  -9 -11   2        2.58        1.28      7.41 o 
  -8 -11   2        0.26        1.02      6.51 o 
  -7 -11   2       14.70       19.08      7.58 o 
  -6 -11   2        0.54        3.45      6.81 o 
  -5 -11   2       24.44       28.45      7.66 o 
  -4 -11   2        1.26        3.58      4.82 o 
  -3 -11   2      147.59      135.88     14.05 o 
  -2 -11   2      178.22      205.47     12.40 o 
  -1 -11   2        0.14       -1.52      6.87 o 
   0 -11   2      142.59      168.96     11.62 o 
   1 -11   2      137.33      159.62     11.78 o 
   2 -11   2        3.03       -0.84      7.17 o 
   3 -11   2        0.12       13.75     11.26 o 
   4 -11   2       98.20      120.54     18.61 o 
   5 -11   2      166.87      121.25     19.44 o 
   6 -11   2       17.71       25.36     14.58 o 
 -11 -10   2       10.80        6.47      8.51 o 
 -10 -10   2        0.42        1.31      9.42 o 
  -9 -10   2       13.72       26.92     12.98 o 
  -8 -10   2       13.98        5.87      7.15 o 
  -7 -10   2        6.34       -3.49      7.76 o 
  -6 -10   2       55.18       76.99     11.97 o 
  -5 -10   2        4.50        5.11      9.54 o 
  -4 -10   2       30.88       30.23      6.32 o 
  -3 -10   2        1.38       -0.46      4.30 o 
  -2 -10   2      139.38      163.85     12.74 o 
  -1 -10   2       10.43       15.60      6.03 o 
   0 -10   2      132.60      146.28     10.47 o 
   1 -10   2      266.86      285.79     13.80 o 
   2 -10   2       73.68       70.60     10.90 o 
   3 -10   2       78.60       88.29      9.73 o 
   4 -10   2       19.20       14.58     10.67 o 
   5 -10   2       74.99       82.49     16.36 o 
   6 -10   2        2.59       -0.95     11.62 o 
   7 -10   2       58.34       71.59     16.95 o 
 -11  -9   2        5.50       -6.66      6.66 o 
 -10  -9   2        6.10       10.56      7.77 o 
  -9  -9   2       63.61       68.41      9.71 o 
  -8  -9   2      173.37      196.67     14.82 o 
  -7  -9   2        0.17        5.72      6.02 o 
  -6  -9   2      552.05      651.45     19.94 o 
  -5  -9   2      248.99      235.43     12.23 o 
  -4  -9   2       40.06       30.56      5.18 o 
  -3  -9   2      100.41      112.34      7.19 o 
  -2  -9   2      141.57      141.99     11.82 o 
  -1  -9   2      528.42      510.99     25.51 o 
   0  -9   2        1.95        1.99      5.00 o 
   1  -9   2      573.25      603.79     17.62 o 
   2  -9   2      491.69      499.66     16.23 o 
   3  -9   2       48.26       46.40     11.02 o 
   4  -9   2      523.08      508.95     22.99 o 
   5  -9   2        0.22        5.22     10.67 o 
   6  -9   2       88.85       64.12     14.93 o 
   7  -9   2       38.09       25.48     13.51 o 
   8  -9   2       49.72       52.98     16.00 o 
 -12  -8   2       21.10       29.78      9.55 o 
 -11  -8   2        3.04       -6.52      6.69 o 
 -10  -8   2        3.94        7.12      8.59 o 
  -9  -8   2       12.93       20.39      7.01 o 
  -8  -8   2       44.14       56.58      8.29 o 
  -7  -8   2        8.47        9.97      5.93 o 
  -6  -8   2      505.35      426.98     21.28 o 
  -5  -8   2     1286.66     1367.63     21.59 o 
  -4  -8   2      224.11      198.85      8.30 o 
  -3  -8   2      717.54      655.02     13.90 o 
  -2  -8   2      243.29      265.11      9.79 o 
  -1  -8   2      427.26      415.14     11.36 o 
   0  -8   2       38.87       31.38      5.37 o 
   1  -8   2     1652.53     1632.88     30.28 o 
   2  -8   2      421.52      469.84     20.15 o 
   3  -8   2       57.62       67.69     10.67 o 
   4  -8   2      173.23      180.23     10.59 o 
   5  -8   2      190.64      187.27     17.90 o 
   6  -8   2      255.90      242.27     20.86 o 
   7  -8   2       83.29       80.36     15.65 o 
   8  -8   2       38.58       62.94     15.88 o 
   9  -8   2        5.57      -10.07     10.31 o 
 -12  -7   2       50.52       71.46     10.39 o 
 -11  -7   2       46.46       53.79      9.67 o 
 -10  -7   2       37.99       30.96      7.83 o 
  -9  -7   2      169.23      182.17     12.24 o 
  -8  -7   2        7.57        8.92      5.77 o 
  -7  -7   2       11.55       11.31      4.18 o 
  -6  -7   2      207.30      213.96      8.65 o 
  -5  -7   2      868.87      891.19     15.84 o 
  -4  -7   2      174.21      138.32      6.57 o 
  -3  -7   2      667.08      684.66     19.49 o 
  -2  -7   2     1070.62     1009.33     20.16 o 
  -1  -7   2      103.26      105.42      5.76 o 
   0  -7   2      121.17      115.16      5.94 o 
   1  -7   2      610.30      620.72     18.80 o 
   2  -7   2      367.59      394.05     13.03 o 
   3  -7   2      113.02      150.56     13.45 o 
   4  -7   2        6.55        5.93      7.70 o 
   5  -7   2       44.29       45.75     11.38 o 
   6  -7   2       48.62       26.91     10.31 o 
   7  -7   2      288.84      315.43     16.13 o 
   8  -7   2       19.39       16.60     12.98 o 
   9  -7   2       34.12       13.78      8.84 o 
  10  -7   2        0.54       -4.61      9.13 o 
 -12  -6   2       85.11       71.63     10.37 o 
 -11  -6   2       66.87       89.93     15.70 o 
 -10  -6   2       30.09       24.04      7.29 o 
  -9  -6   2      451.84      444.38     12.90 o 
  -8  -6   2      184.75      175.04     10.15 o 
  -7  -6   2      135.09      136.33      7.32 o 
  -6  -6   2       55.95       49.66      5.01 o 
  -5  -6   2      957.52      982.79     13.63 o 
  -4  -6   2       15.71       14.89      3.29 o 
  -3  -6   2      148.20      129.78      5.90 o 
  -2  -6   2      383.16      325.90      8.61 o 
  -1  -6   2       15.63       28.67      3.54 o 
   0  -6   2      839.17      716.99     12.77 o 
   1  -6   2      112.33      110.74      6.33 o 
   2  -6   2       77.87       89.70      4.89 o 
   3  -6   2       19.77       28.22      4.56 o 
   4  -6   2      288.36      236.58     16.24 o 
   5  -6   2      209.48      234.65     12.49 o 
   6  -6   2      226.50      221.71     12.77 o 
   7  -6   2      761.19      759.46     25.36 o 
   8  -6   2      282.22      352.50     17.96 o 
   9  -6   2        3.58       -6.29      6.86 o 
  10  -6   2       16.48       11.19     11.08 o 
  11  -6   2       11.55      -10.31     13.16 o 
 -13  -5   2        0.04        7.13      7.83 o 
 -12  -5   2       48.86       49.56      9.28 o 
 -11  -5   2      128.55      133.54      9.09 o 
 -10  -5   2        0.39        0.07      4.18 o 
  -9  -5   2      804.34      852.67     51.68 o 
  -8  -5   2      882.79      794.00     86.29 o 
  -7  -5   2        0.89        3.98      3.53 o 
  -6  -5   2      120.39      124.48     10.26 o 
  -5  -5   2       79.34       98.90      4.21 o 
  -4  -5   2       53.40       49.37      3.22 o 
  -3  -5   2      322.63      344.59      8.14 o 
  -2  -5   2      537.03      471.60      9.47 o 
  -1  -5   2      321.58      271.59      7.08 o 
   0  -5   2      755.28      691.94     11.60 o 
   1  -5   2     4538.45     4178.68     42.58 o 
   2  -5   2      872.36      909.15     20.88 o 
   3  -5   2        7.06        6.28      5.57 o 
   4  -5   2       13.74       24.94      5.63 o 
   5  -5   2       76.26       90.27      5.87 o 
   6  -5   2       18.47       29.40      5.42 o 
   7  -5   2      669.49      670.37     30.34 o 
   8  -5   2      787.41      781.62     23.35 o 
   9  -5   2       22.07       28.08      8.45 o 
  10  -5   2      141.03      184.29     14.86 o 
  11  -5   2       18.85       18.12     10.25 o 
 -13  -4   2        1.63       -1.78      7.72 o 
 -12  -4   2        0.93       -5.32      5.32 o 
 -11  -4   2        8.57        5.32      5.04 o 
 -10  -4   2        0.61       -3.03      4.28 o 
  -9  -4   2      647.34      667.10     19.04 o 
  -8  -4   2      988.11      948.37     17.79 o 
  -7  -4   2        1.24        3.99      3.56 o 
  -6  -4   2      727.20      683.17     16.48 o 
  -5  -4   2      503.96      516.36      7.98 o 
  -4  -4   2      346.98      306.10      5.97 o 
  -3  -4   2      294.10      284.07      5.78 o 
  -2  -4   2      196.34      224.79      6.05 o 
  -1  -4   2      120.98      112.10      4.36 o 
   0  -4   2     1258.87     1150.32     14.88 o 
   1  -4   2    10195.08    10234.11     93.11 o 
   2  -4   2     5167.60     5216.50     72.01 o 
   3  -4   2      691.42      563.36     19.32 o 
   4  -4   2     1092.55     1103.09     16.38 o 
   5  -4   2      154.16      195.23     10.03 o 
   6  -4   2        0.74        2.83      3.30 o 
   7  -4   2      203.04      204.60     11.37 o 
   8  -4   2      319.14      351.48     14.55 o 
   9  -4   2       70.60       64.17      8.90 o 
  10  -4   2       78.58       97.00     14.05 o 
  11  -4   2      110.94      112.88     13.41 o 
  12  -4   2        0.29        1.46      9.68 o 
 -13  -3   2       23.11       17.48      7.07 o 
 -12  -3   2       58.45       53.91      7.60 o 
 -11  -3   2       99.99      112.61     15.12 o 
 -10  -3   2       11.89        6.50      4.80 o 
  -9  -3   2      139.29      146.19      7.93 o 
  -8  -3   2      262.28      271.87      9.52 o 
  -7  -3   2        8.82        6.31      3.39 o 
  -6  -3   2      102.17       86.69      5.35 o 
  -5  -3   2     2751.66     2583.65     38.60 o 
  -4  -3   2       62.02       50.86      9.22 o 
  -3  -3   2     1473.21     1475.15     15.12 o 
  -2  -3   2     1909.31     2082.75     19.73 o 
  -1  -3   2      476.54      605.82      9.81 o 
   0  -3   2       65.46       64.28      4.17 o 
   1  -3   2     4217.90     4178.48     48.27 o 
   2  -3   2     6144.07     6676.85    109.28 o 
   3  -3   2     2530.56     2908.84     30.54 o 
   4  -3   2    11544.25    12292.26    110.33 o 
   5  -3   2     1886.31     1856.17     23.46 o 
   6  -3   2        3.93        0.91      2.38 o 
   7  -3   2        0.10        0.79      2.71 o 
   8  -3   2       12.27        8.53      4.45 o 
   9  -3   2       85.91       93.96      9.18 o 
  10  -3   2        5.23        2.09      6.99 o 
  11  -3   2      242.55      244.46     15.56 o 
  12  -3   2       35.91       34.88     22.82 o 
 -13  -2   2       26.09       22.18      8.37 o 
 -12  -2   2      113.43      123.55      9.59 o 
 -11  -2   2      149.47      140.44      9.59 o 
 -10  -2   2        8.97       22.87      5.27 o 
  -9  -2   2       88.78       89.94      6.89 o 
  -8  -2   2       18.69       18.64      4.23 o 
  -7  -2   2      309.81      287.20     15.00 o 
  -6  -2   2      148.24      138.21      6.03 o 
  -5  -2   2     4577.66     4557.50     47.49 o 
  -4  -2   2       74.37       68.04      4.08 o 
  -3  -2   2     2683.78     2791.01     35.61 o 
  -2  -2   2     2434.19     2565.35     44.76 o 
  -1  -2   2      239.47      313.35      5.29 o 
   0  -2   2     3108.21     3228.67     30.75 o 
   1  -2   2      163.12      181.57      4.78 o 
   2  -2   2     2386.18     2040.08     38.17 o 
   3  -2   2      636.42      536.77      8.39 o 
   4  -2   2    19195.67    20839.08    158.48 o 
   5  -2   2     2750.44     3072.68     28.84 o 
   6  -2   2      154.42      156.05      5.26 o 
   7  -2   2      284.04      306.92      8.64 o 
   8  -2   2        5.38        0.38      3.70 o 
   9  -2   2        7.56        5.68      3.75 o 
  10  -2   2       10.89       19.22      7.69 o 
  11  -2   2      214.43      253.17     19.44 o 
  12  -2   2       51.36       52.01     10.62 o 
 -13  -1   2        0.06       -7.21      7.21 o 
 -12  -1   2      108.45      106.40     11.25 o 
 -11  -1   2      148.88      175.34     14.90 o 
 -10  -1   2       15.69       17.02      5.02 o 
  -9  -1   2      528.23      532.49     13.48 o 
  -8  -1   2      106.97      114.85      6.74 o 
  -7  -1   2       85.75       83.68      5.70 o 
  -6  -1   2      237.42      245.93      8.04 o 
  -5  -1   2     3546.28     3465.17     37.48 o 
  -4  -1   2     4325.46     4478.90     45.32 o 
  -3  -1   2     6946.81     7262.21     68.49 o 
  -2  -1   2   121915.66   117272.61   1088.36 o 
  -1  -1   2     5732.12     6038.41     55.83 o 
   0  -1   2     1854.81     1914.59     22.10 o 
   2  -1   2     1723.27     1508.37     28.80 o 
   3  -1   2      806.96      813.72     11.66 o 
   4  -1   2     3025.06     3099.10     27.05 o 
   5  -1   2     3802.89     3954.69     50.64 o 
   6  -1   2        0.26       -2.17      2.29 o 
   7  -1   2     2333.84     2115.83     22.38 o 
   8  -1   2      541.77      585.89      9.87 o 
   9  -1   2        0.61        1.51      3.45 o 
  10  -1   2        0.22       -0.69      4.78 o 
  11  -1   2        6.61       12.52      5.82 o 
  12  -1   2       12.25       -8.18     10.43 o 
  13  -1   2      149.07      202.21     22.52 o 
 -12   0   2       50.08       41.81      9.31 o 
 -11   0   2      131.03      160.13     22.82 o 
 -10   0   2        1.92       -4.27      4.52 o 
  -9   0   2      537.81      598.05     15.79 o 
  -8   0   2     1489.33     1469.01     22.71 o 
  -7   0   2        0.19        1.77      3.23 o 
  -6   0   2       58.68       52.52      4.50 o 
  -5   0   2       24.80       17.24      2.24 o 
  -4   0   2       14.26       12.57      2.41 o 
  -3   0   2    12577.43    12984.04    118.00 o 
  -2   0   2    46131.00    49228.36    437.56 o 
  -1   0   2     6596.82     7045.96     77.85 o 
   0   0   2     3774.17     3981.52     43.27 o 
   1   0   2     4535.03     4318.29     68.27 o 
   2   0   2     1684.33     2133.38     27.03 o 
   3   0   2     1210.64     1325.35     12.61 o 
   4   0   2        5.22        6.44      1.43 o 
   5   0   2      745.58      636.03      8.66 o 
   6   0   2      364.77      429.13     10.16 o 
   7   0   2     1948.00     1877.78     20.18 o 
   8   0   2     1563.30     1551.49     16.99 o 
   9   0   2        1.85       -0.88      4.03 o 
  10   0   2      248.48      274.46     11.38 o 
  11   0   2      131.84      117.35     11.17 o 
  12   0   2       22.84       17.85      8.26 o 
  13   0   2       56.23       41.13     14.46 o 
 -12   1   2        3.84       -1.65      5.74 o 
 -11   1   2       73.83       88.54     10.39 o 
 -10   1   2        9.51       12.60      6.55 o 
  -9   1   2      386.73      398.42     15.15 o 
  -8   1   2     1940.07     1963.06     27.57 o 
  -7   1   2        2.10        6.45      3.44 o 
  -6   1   2      562.48      553.91     14.51 o 
  -5   1   2      574.64      541.47      8.74 o 
  -4   1   2      821.81      874.85     10.91 o 
  -3   1   2      140.17      142.36      3.82 o 
  -2   1   2      297.66      325.42      7.92 o 
  -1   1   2      450.21      425.81      8.93 o 
   0   1   2     2978.49     3221.96     44.86 o 
   1   1   2     3230.89     3752.46     41.84 o 
   2   1   2      162.03      110.92      4.45 o 
   3   1   2        8.83        8.21      1.25 o 
   4   1   2       12.85       13.94      2.17 o 
   5   1   2      125.47      190.06      4.37 o 
   6   1   2        1.01       -1.50      1.50 o 
   7   1   2     1875.59     1895.15     18.25 o 
   8   1   2     1834.60     1826.13     18.57 o 
   9   1   2        5.53        1.68      3.11 o 
  10   1   2      517.63      521.63     18.13 o 
  11   1   2      486.34      506.82     18.97 o 
  12   1   2        5.99       10.47      8.03 o 
  13   1   2        0.47       15.05     13.75 o 
 -12   2   2        9.69       25.14     12.27 o 
 -11   2   2        0.04       -4.25      5.78 o 
 -10   2   2        2.27       -3.99      5.07 o 
  -9   2   2       97.42      118.85      9.94 o 
  -8   2   2      838.59      806.77     20.41 o 
  -7   2   2      141.71      135.87      9.25 o 
  -6   2   2     1099.94     1061.79     14.32 o 
  -5   2   2     3205.42     3065.16     29.23 o 
  -4   2   2      378.16      365.24      8.21 o 
  -3   2   2      345.79      316.22      7.07 o 
  -2   2   2       23.91       18.90      2.28 o 
  -1   2   2      787.48      801.68     15.05 o 
   0   2   2      165.93      139.24      3.61 o 
   1   2   2    14528.90    13999.29    155.85 o 
   2   2   2     1304.00     1376.53     15.53 o 
   3   2   2      253.56      276.41      5.62 o 
   4   2   2     2778.31     2560.50     25.83 o 
   5   2   2      700.28      786.56      9.96 o 
   6   2   2      302.47      334.77      7.39 o 
   7   2   2      361.59      341.61      6.37 o 
   8   2   2      421.13      397.67      8.22 o 
   9   2   2       72.38       81.58      5.93 o 
  10   2   2     1435.72     1479.60     30.61 o 
  11   2   2     1256.20     1285.02     29.69 o 
  12   2   2       11.40       18.13     11.73 o 
  13   2   2       19.18      -10.31     11.62 o 
 -12   3   2       81.17      103.47     18.73 o 
 -11   3   2       67.54       82.14      9.09 o 
 -10   3   2       18.97       11.86      5.99 o 
  -9   3   2        1.09        1.14      4.83 o 
  -8   3   2        6.97        5.61      4.42 o 
  -7   3   2       39.44       40.01      6.41 o 
  -6   3   2     1031.01     1065.21     17.81 o 
  -5   3   2     3893.62     3805.51     41.87 o 
  -4   3   2     2295.46     2274.32     30.01 o 
  -3   3   2      137.22      115.73      5.06 o 
  -2   3   2      886.11      888.49     14.77 o 
  -1   3   2       56.49       44.21      3.69 o 
   0   3   2      116.40      155.93      7.22 o 
   1   3   2     2379.26     2729.19     30.00 o 
   2   3   2     1317.77     1333.48     15.98 o 
   3   3   2      422.70      441.24      5.99 o 
   4   3   2     7498.31     8075.71     64.89 o 
   5   3   2     5661.95     5477.77     46.12 o 
   6   3   2      202.26      211.33      5.33 o 
   7   3   2      784.25      845.39     11.87 o 
   8   3   2      511.16      475.29     10.03 o 
   9   3   2        4.46        0.54      3.54 o 
  10   3   2      535.86      529.50     17.22 o 
  11   3   2      617.04      572.25     29.99 o 
  12   3   2       43.08       42.79     14.10 o 
  13   3   2        5.89       -4.74     11.26 o 
 -11   4   2      194.21      204.96     16.09 o 
 -10   4   2        7.03        4.73      5.96 o 
  -9   4   2       59.10       65.27      7.62 o 
  -8   4   2       89.98       91.64     10.54 o 
  -7   4   2        0.06       -3.23      3.23 o 
  -6   4   2       59.47       57.07      4.86 o 
  -5   4   2     1049.65     1032.36     18.39 o 
  -4   4   2      476.04      432.88      9.07 o 
  -3   4   2      494.23      539.67     14.83 o 
  -2   4   2      599.99      434.28     11.24 o 
  -1   4   2      144.90      132.30      4.95 o 
   0   4   2     1259.35     1155.14     15.19 o 
   1   4   2     2267.81     2771.68     28.54 o 
   2   4   2      195.15      232.72      7.41 o 
   3   4   2       49.46       89.12      4.24 o 
   4   4   2     6214.70     6368.36     52.69 o 
   5   4   2     5649.35     5665.85     47.97 o 
   6   4   2       10.44       19.20      2.47 o 
   7   4   2      501.95      492.26      9.41 o 
   8   4   2     1417.35     1349.82     16.89 o 
   9   4   2        5.18        4.65      6.28 o 
  10   4   2       58.82       68.54      7.83 o 
  11   4   2       82.55       94.11     16.12 o 
  12   4   2      116.10       97.43     16.83 o 
  13   4   2        1.40        8.42     13.87 o 
 -11   5   2       87.51       83.21     18.49 o 
 -10   5   2        6.38        0.31      6.06 o 
  -9   5   2      129.57      141.30     13.32 o 
  -8   5   2       34.67       35.00      6.17 o 
  -7   5   2        2.45        0.98      3.92 o 
  -6   5   2       93.07       95.26      6.14 o 
  -5   5   2        1.21        4.81      3.31 o 
  -4   5   2      206.63      200.99     13.70 o 
  -3   5   2      383.05      362.68     12.11 o 
  -2   5   2      144.10      129.38      9.37 o 
  -1   5   2       36.18       32.72      3.56 o 
   0   5   2        1.88        7.38      3.18 o 
   1   5   2     7477.65     7704.72    105.10 o 
   2   5   2      707.57      709.69     18.39 o 
   3   5   2      292.94      466.23      9.88 o 
   4   5   2      113.08      126.51      5.47 o 
   5   5   2     2250.87     2253.71     22.51 o 
   6   5   2      452.11      464.43     14.18 o 
   7   5   2      798.66      790.15     17.89 o 
   8   5   2     1103.27     1094.56     17.68 o 
   9   5   2       32.01       34.98      6.29 o 
  10   5   2      136.37      155.90     10.28 o 
  11   5   2       30.84       41.26      7.56 o 
  12   5   2       14.20       17.07     13.28 o 
  13   5   2        3.77       -1.78     11.73 o 
 -10   6   2        6.15       21.70      9.83 o 
  -9   6   2      106.85      104.16      9.59 o 
  -8   6   2       33.87       33.74      8.32 o 
  -7   6   2       11.03       10.28      4.50 o 
  -6   6   2       69.95       67.73      5.98 o 
  -5   6   2      392.74      407.04     10.55 o 
  -4   6   2       15.82       24.09      4.02 o 
  -3   6   2        4.34        6.61      3.58 o 
  -2   6   2     1443.16     1337.86     41.11 o 
  -1   6   2     1481.88     1346.12     24.27 o 
   0   6   2      400.92      331.24     10.80 o 
   1   6   2     3441.52     3187.72     42.60 o 
   2   6   2     1692.96     1625.97     21.47 o 
   3   6   2      425.68      412.95      9.72 o 
   4   6   2      291.92      350.77      9.23 o 
   5   6   2      519.13      508.32     11.29 o 
   6   6   2       39.49       34.67      4.65 o 
   7   6   2      810.19      774.86     14.73 o 
   8   6   2      695.53      671.96     18.07 o 
   9   6   2        0.86        0.09      4.97 o 
  10   6   2      351.57      347.18     14.53 o 
  11   6   2      267.32      260.86     13.42 o 
  12   6   2       15.75       11.85     13.51 o 
  13   6   2        2.57       -5.57     12.21 o 
  -9   7   2       14.37       19.77      7.49 o 
  -8   7   2       88.96       78.98      8.71 o 
  -7   7   2        3.22       -2.78      4.36 o 
  -6   7   2      352.31      367.09     13.41 o 
  -5   7   2     1192.21     1192.28     19.06 o 
  -4   7   2       48.67       52.80      5.37 o 
  -3   7   2      424.03      438.52     12.20 o 
  -2   7   2        0.02       -1.97      3.80 o 
  -1   7   2      318.25      358.67     12.79 o 
   0   7   2       69.92       99.90      7.52 o 
   1   7   2     2626.72     2641.37     31.20 o 
   2   7   2     3549.76     3200.75     41.05 o 
   3   7   2       23.79       24.70      4.01 o 
   4   7   2     1274.55     1185.68     18.80 o 
   5   7   2      199.71      195.58      8.09 o 
   6   7   2        4.89        5.36      3.53 o 
   7   7   2       35.95       31.04      4.80 o 
   8   7   2       25.18       28.87      6.69 o 
   9   7   2       17.94       24.55      8.30 o 
  10   7   2       96.01       91.50      9.66 o 
  11   7   2       54.47       65.69      9.06 o 
  12   7   2        5.36       -0.04      6.78 o 
  13   7   2       22.52       24.18     16.36 o 
  -9   8   2        4.99       -1.66     12.45 o 
  -8   8   2       31.78       47.36      8.42 o 
  -7   8   2       14.81       19.91      5.41 o 
  -6   8   2      116.95      116.31      7.93 o 
  -5   8   2      287.13      253.73     15.19 o 
  -4   8   2       12.19        9.46      5.30 o 
  -3   8   2      697.28      631.00     34.91 o 
  -2   8   2      959.54     1050.64     24.46 o 
  -1   8   2        0.44       -3.88      5.27 o 
   0   8   2       18.25       11.78      5.39 o 
   1   8   2      649.79      654.56     17.72 o 
   2   8   2      546.44      528.28     22.52 o 
   3   8   2        9.08       15.00      4.00 o 
   4   8   2      293.69      304.60     10.70 o 
   5   8   2      310.70      273.16     17.64 o 
   6   8   2        0.27       -0.74      3.59 o 
   7   8   2      196.47      196.00      8.90 o 
   8   8   2        9.44        4.62      5.74 o 
   9   8   2       12.92       10.05      6.35 o 
  10   8   2       12.85        6.11      6.13 o 
  11   8   2        1.73        4.52      6.60 o 
  12   8   2        6.46       10.67      7.71 o 
  -8   9   2        4.83        3.26      9.40 o 
  -7   9   2       23.45        3.04      7.44 o 
  -6   9   2        1.90       -3.86      4.90 o 
  -5   9   2       85.67      120.58      8.23 o 
  -4   9   2       55.46       60.37      7.38 o 
  -3   9   2       49.64       53.80      8.58 o 
  -2   9   2      245.58      220.86     12.69 o 
  -1   9   2       61.88       71.12     12.68 o 
   0   9   2        2.96       -4.46      4.46 o 
   1   9   2        0.09       -1.93      8.12 o 
   2   9   2        1.87        4.49      8.24 o 
   3   9   2        3.08        3.47      7.59 o 
   4   9   2        3.15        4.62      3.94 o 
   5   9   2       30.05       51.46      5.88 o 
   6   9   2        5.47        6.01      4.32 o 
   7   9   2      287.92      247.85     20.25 o 
   8   9   2      265.47      319.23     16.71 o 
   9   9   2        0.01       -0.20      6.28 o 
  10   9   2        4.60        4.69      6.64 o 
  11   9   2       23.97       25.42      9.01 o 
  12   9   2       21.57       26.29      8.79 o 
  -7  10   2        0.54        6.30      8.13 o 
  -6  10   2        0.44       -1.79      6.31 o 
  -5  10   2       49.42       57.94      8.30 o 
  -4  10   2       88.05      109.74      9.26 o 
  -3  10   2        2.06       -3.87      5.99 o 
  -2  10   2      155.57      156.22     17.42 o 
  -1  10   2      275.46      301.86     14.13 o 
   0  10   2        2.42        4.89      6.04 o 
   1  10   2      346.91      344.90     28.27 o 
   2  10   2       19.43       15.27      6.21 o 
   3  10   2        7.67        4.56      5.44 o 
   4  10   2        0.87        4.81      5.04 o 
   5  10   2       25.30       17.95      6.94 o 
   6  10   2        1.03        0.37      4.44 o 
   7  10   2      569.31      553.99     15.09 o 
   8  10   2      641.15      635.05     21.58 o 
   9  10   2       23.31       10.84      7.68 o 
  10  10   2       10.15       -1.39      6.92 o 
  11  10   2        0.30        0.91      7.36 o 
  -6  11   2       37.29       25.08      8.05 o 
  -5  11   2       22.94       33.44     14.93 o 
  -4  11   2        9.90        8.18     10.43 o 
  -3  11   2       10.28        9.79      6.77 o 
  -2  11   2       78.97       70.52     17.48 o 
  -1  11   2      188.90      178.64     12.48 o 
   0  11   2        2.01        5.12      5.91 o 
   1  11   2      452.63      457.14     17.88 o 
   2  11   2      329.58      327.64     17.19 o 
   3  11   2       65.75       63.78      8.94 o 
   4  11   2      100.62      108.44     16.89 o 
   5  11   2       29.89       39.38      7.67 o 
   6  11   2       15.08       13.26      6.21 o 
   7  11   2       87.49       81.60      7.97 o 
   8  11   2      297.97      339.02     16.84 o 
   9  11   2       60.19       86.30     11.64 o 
  10  11   2       38.59       36.60      9.90 o 
  -4  12   2        0.23       -4.05      6.97 o 
  -3  12   2       50.26       51.68      9.50 o 
  -2  12   2        0.02        2.31      7.64 o 
  -1  12   2      104.89      124.31     12.02 o 
   0  12   2       11.06       16.59      7.21 o 
   1  12   2      178.95      177.31     13.02 o 
   2  12   2      168.67      178.44     12.98 o 
   3  12   2        8.29       -3.28      6.41 o 
   4  12   2      119.28       96.40     26.79 o 
   5  12   2       21.52       23.80      7.74 o 
   6  12   2       24.59        6.60      6.63 o 
   7  12   2        4.27       -4.62      9.01 o 
   8  12   2       63.68       64.55     10.69 o 
   9  12   2       60.45       69.92     11.00 o 
  -2  13   2        3.96        5.82      8.09 o 
  -1  13   2       36.70       33.62      9.30 o 
   0  13   2       27.54       15.90     16.59 o 
   1  13   2       52.99       48.35     10.43 o 
   2  13   2      163.07      185.26     14.24 o 
   3  13   2        1.38        5.89     10.19 o 
   4  13   2      171.98      185.09     13.87 o 
   5  13   2      110.76      131.98     12.60 o 
   6  13   2        4.29        2.19      7.07 o 
   7  13   2        3.80       13.04     11.38 o 
   8  13   2        0.08        3.79     11.02 o 
   1  14   2        3.47        9.17      9.72 o 
   2  14   2       69.15       78.35     11.52 o 
   3  14   2       12.73       -6.02      7.07 o 
   4  14   2      135.27      135.66     13.52 o 
   5  14   2      195.94      193.56     15.17 o 
  -4 -14   3       26.08       28.92     11.73 o 
  -3 -14   3       58.40       66.06     12.56 o 
  -2 -14   3        2.71        7.94      8.06 o 
  -1 -14   3       25.04       32.58      9.39 o 
  -7 -13   3       29.77       21.14     17.60 o 
  -6 -13   3        0.01        1.19     10.67 o 
  -5 -13   3       14.22       17.90     11.38 o 
  -4 -13   3       19.09        5.33     10.07 o 
  -3 -13   3       81.35       79.61     10.56 o 
  -2 -13   3        1.67        6.82      6.93 o 
  -1 -13   3       78.69       72.32     10.28 o 
   0 -13   3      111.42      113.79     12.68 o 
   1 -13   3        0.01        8.77     11.14 o 
   2 -13   3       42.95       46.94     14.82 o 
   3 -13   3        0.06       -2.61     11.97 o 
  -8 -12   3        6.17        5.37      7.77 o 
  -7 -12   3       74.47       68.63     16.95 o 
  -6 -12   3       38.76       39.30     14.10 o 
  -5 -12   3       23.91       17.03      8.47 o 
  -4 -12   3        5.71        7.70      9.36 o 
  -3 -12   3       61.88       59.15      8.97 o 
  -2 -12   3       11.98        8.68      6.73 o 
  -1 -12   3       40.42       41.57      8.41 o 
   0 -12   3      101.63      126.69     12.92 o 
   1 -12   3       10.28        4.18     12.03 o 
   2 -12   3      111.99      107.50     17.66 o 
   3 -12   3      210.71      207.18     22.40 o 
   4 -12   3       12.43        4.98     13.63 o 
 -10 -11   3        1.41        2.74      8.60 o 
  -9 -11   3       27.26       36.37      9.84 o 
  -8 -11   3        7.48       17.31      7.94 o 
  -7 -11   3      106.34      103.25     11.37 o 
  -6 -11   3       90.49       66.08     12.21 o 
  -5 -11   3       11.68       12.34      6.77 o 
  -4 -11   3       16.78       18.34      5.58 o 
  -3 -11   3        0.27        5.98      4.71 o 
  -2 -11   3       14.15       15.90      6.52 o 
  -1 -11   3       12.83        8.70      6.04 o 
   0 -11   3      157.27      157.65     11.43 o 
   1 -11   3       51.61       45.24      8.55 o 
   2 -11   3      123.83      127.53     17.66 o 
   3 -11   3      313.54      346.10     24.65 o 
   4 -11   3       52.98       48.83     14.10 o 
   5 -11   3       21.89       22.28     13.75 o 
   6 -11   3       23.95       17.54     14.58 o 
 -10 -10   3        0.44        7.41      7.87 o 
  -9 -10   3       35.56       47.61      9.54 o 
  -8 -10   3        2.67       -3.15      6.25 o 
  -7 -10   3      147.86      133.18     11.48 o 
  -6 -10   3      343.23      372.63     30.70 o 
  -5 -10   3       10.53        5.64      5.74 o 
  -4 -10   3      487.40      493.73     13.93 o 
  -3 -10   3      761.96      780.70     23.01 o 
  -2 -10   3      173.34      184.39      8.94 o 
  -1 -10   3        7.72       15.17      6.03 o 
   0 -10   3        2.08        0.14      5.33 o 
   1 -10   3      180.68      174.30     11.21 o 
   2 -10   3        2.71        4.23      5.86 o 
   3 -10   3      609.93      636.96     30.58 o 
   4 -10   3      150.08      123.03     17.66 o 
   5 -10   3       95.96      112.13     18.13 o 
   6 -10   3       71.47       63.06     16.48 o 
   7 -10   3        0.08      -11.62     11.62 o 
 -11  -9   3        1.69       -3.36      7.50 o 
 -10  -9   3       33.98       47.08     13.33 o 
  -9  -9   3        1.77       -3.95      6.58 o 
  -8  -9   3       17.01        9.60      6.48 o 
  -7  -9   3        0.41       -1.64      5.46 o 
  -6  -9   3       84.32       81.92      9.26 o 
  -5  -9   3       18.27        4.06      5.66 o 
  -4  -9   3      914.75      951.58     31.11 o 
  -3  -9   3     2378.93     2374.29     32.14 o 
  -2  -9   3      152.45      139.24      7.71 o 
  -1  -9   3      928.16      923.85     17.80 o 
   0  -9   3      631.73      584.10     17.31 o 
   1  -9   3        2.23        0.26      4.81 o 
   2  -9   3       47.15       53.85      7.64 o 
   3  -9   3      123.09      116.67     14.82 o 
   4  -9   3      396.01      393.63     25.48 o 
   5  -9   3       18.40       17.07     11.14 o 
   6  -9   3      380.29      411.17     27.85 o 
   7  -9   3       27.36       45.51     15.29 o 
   8  -9   3       31.60       35.91     14.22 o 
 -11  -8   3        0.05       -4.96      6.99 o 
 -10  -8   3      139.96      145.86     12.46 o 
  -9  -8   3      196.89      188.45     17.72 o 
  -8  -8   3        1.49       -0.26      5.89 o 
  -7  -8   3      252.71      243.21     10.06 o 
  -6  -8   3       21.69       20.24      5.96 o 
  -5  -8   3       62.11       56.76     15.59 o 
  -4  -8   3      118.03      116.96     12.47 o 
  -3  -8   3     1105.17     1165.82     19.51 o 
  -2  -8   3        2.29        0.99      3.82 o 
  -1  -8   3     1515.90     1566.20     33.36 o 
   0  -8   3     1479.00     1530.79     22.81 o 
   1  -8   3       20.67       18.77      4.08 o 
   2  -8   3      181.09      185.27     10.16 o 
   3  -8   3       22.47       18.50      5.48 o 
   4  -8   3      119.91      140.22     16.12 o 
   5  -8   3       22.95       14.58      9.72 o 
   6  -8   3      704.04      675.48     32.36 o 
   7  -8   3      485.51      453.60     27.38 o 
   8  -8   3       12.20       27.02     12.33 o 
   9  -8   3       69.80       54.88     16.24 o 
 -12  -7   3        5.34        6.30      8.32 o 
 -11  -7   3        0.03        2.70      6.84 o 
 -10  -7   3      169.86      187.27     21.57 o 
  -9  -7   3      374.81      357.34     15.51 o 
  -8  -7   3        1.43        7.60      4.61 o 
  -7  -7   3      591.20      558.15     14.17 o 
  -6  -7   3      424.69      427.10     16.38 o 
  -5  -7   3       27.04       31.88      5.98 o 
  -4  -7   3        0.28       -2.86      2.97 o 
  -3  -7   3      297.42      291.91     12.38 o 
  -2  -7   3      141.57      126.31      6.32 o 
  -1  -7   3      766.71      723.50     13.93 o 
   0  -7   3     2600.58     2450.81     30.15 o 
   1  -7   3      269.87      280.52      8.64 o 
   2  -7   3      209.80      222.62      7.86 o 
   3  -7   3       30.01       27.29      5.44 o 
   4  -7   3        3.00        4.74      7.70 o 
   5  -7   3      193.18      172.22     16.95 o 
   6  -7   3      367.32      354.51     22.40 o 
   7  -7   3      515.96      487.74     26.79 o 
   8  -7   3        1.71        4.86     10.19 o 
   9  -7   3      356.71      391.14     26.19 o 
  10  -7   3      105.27       69.10     16.83 o 
 -12  -6   3        2.40       10.26      7.91 o 
 -11  -6   3        1.42       12.13      7.28 o 
 -10  -6   3       95.10       92.39      8.05 o 
  -9  -6   3      127.90      125.10     13.34 o 
  -8  -6   3       26.70       15.75      4.75 o 
  -7  -6   3     1251.50     1233.68     26.64 o 
  -6  -6   3     1413.71     1391.75     26.76 o 
  -5  -6   3      135.91      133.77      6.75 o 
  -4  -6   3       47.81       55.04      4.42 o 
  -3  -6   3      245.06      262.72      7.90 o 
  -2  -6   3       58.26       81.79      8.35 o 
  -1  -6   3     1196.07     1286.11     18.49 o 
   0  -6   3     1636.50     1691.63     22.12 o 
   1  -6   3     1529.40     1374.39     19.23 o 
   2  -6   3      487.42      483.63     10.43 o 
   3  -6   3     1621.33     1669.86     68.86 o 
   4  -6   3      119.93      120.75     12.03 o 
   5  -6   3       24.88       18.96      8.53 o 
   6  -6   3        2.68        0.36      7.59 o 
   7  -6   3       41.30       38.88     10.90 o 
   8  -6   3        0.35       -7.70      7.70 o 
   9  -6   3      290.55      260.25     15.89 o 
  10  -6   3      182.15      179.71     15.13 o 
 -12  -5   3        7.67       11.41      7.40 o 
 -11  -5   3        9.12        2.85      5.49 o 
 -10  -5   3        1.89        0.62      4.75 o 
  -9  -5   3       54.12       39.00      5.97 o 
  -8  -5   3      107.02      100.63      7.05 o 
  -7  -5   3      159.49      161.95      9.29 o 
  -6  -5   3     1270.09     1280.56     35.76 o 
  -5  -5   3      185.28      208.52      7.66 o 
  -4  -5   3      237.27      240.91      6.03 o 
  -3  -5   3      563.55      546.54     10.58 o 
  -2  -5   3       25.30       25.75      3.17 o 
  -1  -5   3      171.78      168.88      6.81 o 
   0  -5   3       67.14       47.66      7.10 o 
   1  -5   3      264.68      266.74      9.79 o 
   2  -5   3      534.15      600.14     23.76 o 
   3  -5   3     3625.77     3402.52     44.75 o 
   4  -5   3     1495.70     1586.96     40.42 o 
   5  -5   3      273.21      229.35     15.53 o 
   6  -5   3     1139.26     1128.38     35.08 o 
   7  -5   3       79.85       80.70      9.38 o 
   8  -5   3       46.51       49.46      8.58 o 
   9  -5   3       25.93       29.24      8.29 o 
  10  -5   3      204.23      180.92     14.00 o 
  11  -5   3        1.95        0.36      9.04 o 
 -12  -4   3       25.30       28.59      6.81 o 
 -11  -4   3        2.83        0.99      5.12 o 
 -10  -4   3       91.43      108.87      8.13 o 
  -9  -4   3      167.95      167.94      8.79 o 
  -8  -4   3       40.12       44.79      5.66 o 
  -7  -4   3        0.48        0.85      3.47 o 
  -6  -4   3      161.09      167.74      7.15 o 
  -5  -4   3      182.08      183.82      7.03 o 
  -4  -4   3       90.87       89.55      3.63 o 
  -3  -4   3     2953.51     2818.42     33.85 o 
  -2  -4   3      382.03      365.95      7.74 o 
  -1  -4   3     2519.18     2615.52     30.70 o 
   0  -4   3     1718.43     1718.36     20.19 o 
   1  -4   3       67.31       61.79      3.67 o 
   2  -4   3       16.28        5.87      2.52 o 
   3  -4   3     1718.97     1778.57     25.81 o 
   4  -4   3     1187.70     1242.40     32.83 o 
   5  -4   3      129.15      150.41     13.04 o 
   6  -4   3      917.20      913.92     21.47 o 
   7  -4   3     1127.23     1030.35     24.27 o 
   8  -4   3       30.53       38.60      9.72 o 
   9  -4   3      139.55      132.64     11.29 o 
  10  -4   3       36.22       24.89      8.46 o 
  11  -4   3        3.11        7.00      8.99 o 
  12  -4   3       40.69       46.40     11.64 o 
 -12  -3   3       34.23       35.08      9.50 o 
 -11  -3   3        0.09       -2.26      4.97 o 
 -10  -3   3      135.97      142.09     14.30 o 
  -9  -3   3      227.22      214.94     12.50 o 
  -8  -3   3        9.82        4.50      3.98 o 
  -7  -3   3       30.71       27.46      4.38 o 
  -6  -3   3        4.70        3.72      3.17 o 
  -5  -3   3       16.02       17.75      3.31 o 
  -4  -3   3     1782.03     1765.23     22.66 o 
  -3  -3   3     4216.17     4231.41     36.84 o 
  -2  -3   3     1288.37     1307.79     15.08 o 
  -1  -3   3      813.19      785.74     10.94 o 
   0  -3   3     1150.10     1085.22     13.53 o 
   1  -3   3      121.27       83.69      3.93 o 
   2  -3   3       92.25       63.33      3.79 o 
   3  -3   3     1917.93     2031.23     26.98 o 
   4  -3   3     1401.74     1453.76     21.47 o 
   5  -3   3        0.34        0.71      2.30 o 
   6  -3   3     1073.28      967.03     21.16 o 
   7  -3   3      854.33      978.74     17.65 o 
   8  -3   3        1.41        3.17      6.36 o 
   9  -3   3      451.17      525.99     17.84 o 
  10  -3   3      125.37      129.39     13.16 o 
  11  -3   3        0.02       -7.28      9.66 o 
  12  -3   3       22.57       26.90     10.05 o 
 -12  -2   3       28.09       29.47      6.94 o 
 -11  -2   3       11.23       14.51      5.83 o 
 -10  -2   3      146.88      150.80      8.98 o 
  -9  -2   3      636.44      595.95     14.88 o 
  -8  -2   3       10.36       12.30      4.02 o 
  -7  -2   3      458.41      449.50     11.40 o 
  -6  -2   3      302.26      311.44      9.65 o 
  -5  -2   3      454.10      539.52     11.12 o 
  -4  -2   3      295.78      318.34     11.06 o 
  -3  -2   3      680.27      690.46     12.30 o 
  -2  -2   3      782.15      756.18      9.01 o 
  -1  -2   3       56.68       53.32      2.34 o 
   0  -2   3    11945.86    12357.22    130.70 o 
   1  -2   3     2928.50     3384.70     38.64 o 
   2  -2   3       28.47       25.30      1.91 o 
   3  -2   3     2574.62     2722.68     50.85 o 
   4  -2   3      360.49      445.43      8.79 o 
   5  -2   3      716.86      845.24     11.03 o 
   6  -2   3      287.50      273.67      8.23 o 
   7  -2   3      904.18      810.66     15.42 o 
   8  -2   3        3.56        5.09      4.44 o 
   9  -2   3      448.68      471.51     21.65 o 
  10  -2   3      295.30      323.56     12.59 o 
  11  -2   3       26.64       21.27      8.13 o 
  12  -2   3       54.66       59.14     16.12 o 
 -12  -1   3        2.17        7.03      7.32 o 
 -11  -1   3        3.94       -4.90      5.47 o 
 -10  -1   3       92.59       98.30      7.88 o 
  -9  -1   3      460.33      458.37     13.09 o 
  -8  -1   3        2.87        4.75      3.86 o 
  -7  -1   3      301.46      280.23     12.58 o 
  -6  -1   3      543.42      482.30     11.03 o 
  -5  -1   3     1131.06     1197.01     20.17 o 
  -4  -1   3      776.35      769.87     14.79 o 
  -3  -1   3      789.48      887.27     13.18 o 
  -2  -1   3     5683.86     6517.56     74.56 o 
  -1  -1   3      209.89      307.91      6.43 o 
   0  -1   3      359.49      391.18      6.87 o 
   1  -1   3     2320.82     2179.78     32.71 o 
   2  -1   3      459.47      567.51     15.17 o 
   3  -1   3    11498.83    11283.52    175.66 o 
   4  -1   3     2289.98     2308.60     27.32 o 
   5  -1   3      465.99      443.62      7.08 o 
   6  -1   3       20.17       10.97      4.28 o 
   7  -1   3      561.32      591.39     12.72 o 
   8  -1   3        2.26        0.70      3.42 o 
   9  -1   3      139.64      146.51      7.87 o 
  10  -1   3      178.68      211.73     10.33 o 
  11  -1   3        1.09        3.77      6.77 o 
  12  -1   3       81.60       83.68     16.59 o 
  13  -1   3       13.27       26.67     13.99 o 
 -12   0   3       14.79       17.84      8.20 o 
 -11   0   3        6.96       12.87     11.62 o 
 -10   0   3        3.54        5.81      5.78 o 
  -9   0   3       32.51       23.94      5.12 o 
  -8   0   3       13.93       17.21      4.39 o 
  -7   0   3      289.29      265.77      9.06 o 
  -6   0   3     1095.34     1000.58     20.40 o 
  -5   0   3        3.89       -0.42      3.09 o 
  -4   0   3      554.49      565.73     10.51 o 
  -3   0   3     5040.32     5426.92     62.03 o 
  -2   0   3     5432.01     5874.33     47.66 o 
  -1   0   3    12939.15    13935.63    134.58 o 
   0   0   3     3265.50     3275.67     41.42 o 
   1   0   3     2204.27     2697.67     41.84 o 
   3   0   3     4030.70     4079.65     50.07 o 
   4   0   3     1441.64     1435.77     14.25 o 
   5   0   3      141.24      157.93      4.14 o 
   6   0   3      418.20      412.82      7.29 o 
   7   0   3       12.77       13.13      2.63 o 
   8   0   3        1.78       -3.24      3.24 o 
   9   0   3      354.90      361.06     16.79 o 
  10   0   3      245.99      220.80     12.78 o 
  11   0   3      104.83      110.24     10.93 o 
  12   0   3       35.99       39.98      9.25 o 
  13   0   3       79.14       89.99     21.22 o 
 -12   1   3       48.38       48.87     10.06 o 
 -11   1   3        9.36       -6.16      6.16 o 
 -10   1   3      127.36      127.49     24.71 o 
  -9   1   3      279.06      314.70     14.29 o 
  -8   1   3       82.47       86.76      8.45 o 
  -7   1   3       44.72       41.75      4.92 o 
  -6   1   3      667.20      618.06     12.56 o 
  -5   1   3      986.59      934.00     13.40 o 
  -4   1   3     1340.23     1345.22     17.36 o 
  -3   1   3     3087.94     3044.07     27.31 o 
  -2   1   3      569.93      635.34     15.39 o 
  -1   1   3     2456.77     2541.61     23.37 o 
   0   1   3      540.07      681.09     10.94 o 
   1   1   3      221.02      267.98      6.82 o 
   2   1   3        2.20        3.34      1.43 o 
   3   1   3      879.80      850.48     12.42 o 
   4   1   3      394.70      216.11      4.97 o 
   5   1   3      623.22      663.06      8.80 o 
   6   1   3     2583.69     2682.28     27.99 o 
   7   1   3      543.53      500.23      9.73 o 
   8   1   3       61.92       75.58      5.32 o 
   9   1   3      495.73      460.03     12.49 o 
  10   1   3        0.96        1.44      5.80 o 
  11   1   3       51.72       45.03      8.59 o 
  12   1   3        6.70        3.74      7.23 o 
  13   1   3      143.24      179.09     21.81 o 
 -12   2   3       40.02       59.49     10.85 o 
 -11   2   3        4.26       -2.15      5.81 o 
 -10   2   3      195.77      181.51     20.56 o 
  -9   2   3      395.32      377.83     15.32 o 
  -8   2   3        1.18       -3.65      4.46 o 
  -7   2   3      140.58      145.47     12.03 o 
  -6   2   3      109.62       99.40      5.69 o 
  -5   2   3      117.02      122.15      4.72 o 
  -4   2   3      467.99      481.17      8.04 o 
  -3   2   3     3555.42     3256.18     29.82 o 
  -2   2   3      661.27      662.73     10.25 o 
  -1   2   3      892.21      893.21     14.37 o 
   0   2   3     1058.19     1173.94     13.87 o 
   1   2   3       13.35       20.61      1.72 o 
   2   2   3      174.92      182.62      6.20 o 
   3   2   3     1013.42      853.97     11.61 o 
   4   2   3       13.67       15.02      3.43 o 
   5   2   3       15.75       19.74      2.10 o 
   6   2   3      895.56      795.72      9.58 o 
   7   2   3     3239.89     3217.95     27.17 o 
   8   2   3       49.51       35.02      3.56 o 
   9   2   3      108.75      113.41      6.81 o 
  10   2   3      416.15      374.62     15.00 o 
  11   2   3        4.92       -9.36      9.36 o 
  12   2   3       70.35       76.33     16.00 o 
  13   2   3       29.57       35.08     14.58 o 
 -11   3   3        0.87        4.05      9.19 o 
 -10   3   3       65.19       70.36      8.05 o 
  -9   3   3      235.49      255.38     15.29 o 
  -8   3   3       24.49       14.91      6.10 o 
  -7   3   3      374.82      361.96     17.48 o 
  -6   3   3      246.47      257.20     11.56 o 
  -5   3   3       39.40       36.45      4.39 o 
  -4   3   3       19.16       13.93      2.40 o 
  -3   3   3      741.79      790.81     12.97 o 
  -2   3   3      502.45      420.52      8.55 o 
  -1   3   3      206.14      201.95      9.48 o 
   0   3   3     4934.79     4615.28     44.67 o 
   1   3   3     1992.66     2061.31     19.09 o 
   2   3   3      305.03      343.36      5.14 o 
   3   3   3      246.50      182.55      6.92 o 
   4   3   3      939.26     1136.78     13.38 o 
   5   3   3      395.26      380.43      5.95 o 
   6   3   3      274.41      227.24      5.53 o 
   7   3   3     2429.44     2333.96     23.93 o 
   8   3   3      255.46      248.76     10.80 o 
   9   3   3      949.23      954.55     16.01 o 
  10   3   3     1138.12     1149.59     40.30 o 
  11   3   3        0.22        3.56      9.60 o 
  12   3   3       61.50       69.93     16.59 o 
  13   3   3        0.23        6.87     14.46 o 
 -11   4   3        0.04       -0.07      7.28 o 
 -10   4   3       73.15       72.61      8.76 o 
  -9   4   3      107.82       95.04      8.70 o 
  -8   4   3       65.59       56.21      6.84 o 
  -7   4   3      264.86      292.18     14.11 o 
  -6   4   3     1085.70     1074.78     18.97 o 
  -5   4   3      630.35      620.03     13.55 o 
  -4   4   3        4.36        2.80      3.07 o 
  -3   4   3        1.42        6.41      2.80 o 
  -2   4   3     1316.46     1477.73     19.73 o 
  -1   4   3       12.00       41.29      6.99 o 
   0   4   3     4444.84     4665.10     39.60 o 
   1   4   3     9002.18     9682.25    103.49 o 
   2   4   3       79.40       82.47      5.49 o 
   3   4   3     5766.95     6678.02     63.89 o 
   4   4   3     3367.53     3555.01     37.56 o 
   5   4   3        1.91        4.91      1.69 o 
   6   4   3       91.98      114.97      4.27 o 
   7   4   3      391.78      392.85      9.49 o 
   8   4   3      172.12      156.14      6.91 o 
   9   4   3      671.58      671.74     26.43 o 
  10   4   3      953.31      951.30     37.34 o 
  11   4   3       77.49      108.33     17.19 o 
  12   4   3        0.68        3.56     10.90 o 
  13   4   3       12.29       12.92     12.56 o 
 -10   5   3        2.27       -6.14      6.14 o 
  -9   5   3       29.96       23.65      6.59 o 
  -8   5   3       90.55       85.44      8.05 o 
  -7   5   3      150.64      154.80      9.14 o 
  -6   5   3     1004.72     1007.06     16.75 o 
  -5   5   3      314.76      294.16      9.43 o 
  -4   5   3      220.73      256.44      7.83 o 
  -3   5   3      562.18      497.59     10.01 o 
  -2   5   3      261.01      310.90     10.62 o 
  -1   5   3        3.53        0.38      2.04 o 
   0   5   3     4440.32     4639.64     49.91 o 
   1   5   3     4961.87     4977.37     42.20 o 
   2   5   3      873.61      878.26     14.27 o 
   3   5   3     7727.66     7684.96     73.65 o 
   4   5   3     4121.41     4164.69     43.85 o 
   5   5   3        4.91        1.78      2.68 o 
   6   5   3       76.94       71.33      4.90 o 
   7   5   3       26.77       24.27      3.97 o 
   8   5   3       75.92       71.90      5.26 o 
   9   5   3       54.24       58.48      7.01 o 
  10   5   3      491.06      473.29     15.98 o 
  11   5   3       84.98       61.87     14.70 o 
  12   5   3       51.03       82.26     17.30 o 
  13   5   3       91.97       98.50     19.91 o 
 -10   6   3       14.49        3.43      6.98 o 
  -9   6   3        3.31       11.59      6.77 o 
  -8   6   3      251.15      235.61     11.88 o 
  -7   6   3        0.28       -4.96     11.32 o 
  -6   6   3      590.38      612.76     13.53 o 
  -5   6   3      458.94      472.73     14.61 o 
  -4   6   3      474.04      427.16     11.82 o 
  -3   6   3     2431.60     2410.09     26.99 o 
  -2   6   3       40.21       40.04      6.63 o 
  -1   6   3       68.15       73.36      4.42 o 
   0   6   3        3.47        6.70      2.79 o 
   1   6   3      564.07      621.94      9.14 o 
   2   6   3        3.64        3.88      2.17 o 
   3   6   3     5392.69     5575.08     70.00 o 
   4   6   3     3120.59     3030.84     34.97 o 
   5   6   3       44.70       40.05      4.47 o 
   6   6   3      188.86      178.99      7.43 o 
   7   6   3       93.35       92.13      7.89 o 
   8   6   3        0.99        3.91      3.60 o 
   9   6   3       15.82       11.02      5.48 o 
  10   6   3       98.34       96.98      9.08 o 
  11   6   3       86.93       63.65     14.82 o 
  12   6   3       68.18       96.95     18.61 o 
  13   6   3      215.70      241.68     26.19 o 
  -9   7   3       13.87       22.92      7.67 o 
  -8   7   3       61.33       45.66      7.68 o 
  -7   7   3        4.30        8.40      6.70 o 
  -6   7   3      390.03      431.17     12.05 o 
  -5   7   3      453.15      469.89     14.51 o 
  -4   7   3       89.95       86.39      6.11 o 
  -3   7   3     2022.94     1910.48     24.01 o 
  -2   7   3     1243.08     1291.07     21.05 o 
  -1   7   3      267.16      254.05      8.84 o 
   0   7   3      853.53      815.02     18.71 o 
   1   7   3      143.05      177.51      9.85 o 
   2   7   3        4.60        6.56      3.14 o 
   3   7   3       81.66       67.10      5.28 o 
   4   7   3      734.49      718.09     14.27 o 
   5   7   3        1.16       -2.75      3.15 o 
   6   7   3      686.90      646.95     13.95 o 
   7   7   3      868.62      984.53     17.93 o 
   8   7   3      284.26      261.94      9.75 o 
   9   7   3        2.31       -0.06      5.11 o 
  10   7   3        0.09       -3.94      5.15 o 
  11   7   3        8.75        0.02      6.46 o 
  12   7   3       60.83       55.83     17.07 o 
  13   7   3      207.99      198.53     24.89 o 
  -8   8   3       13.31        6.61      6.54 o 
  -7   8   3        3.24        1.82      5.99 o 
  -6   8   3        0.51        1.80      4.99 o 
  -5   8   3        9.50       16.62      5.00 o 
  -4   8   3       79.55       80.64      6.40 o 
  -3   8   3      984.97      988.01     16.90 o 
  -2   8   3      697.90      679.76     21.81 o 
  -1   8   3       50.03       48.21      5.90 o 
   0   8   3      763.62      752.44     25.13 o 
   1   8   3      748.41      722.05     20.68 o 
   2   8   3       82.36       99.06      8.34 o 
   3   8   3      597.96      549.08     12.76 o 
   4   8   3        2.52        1.89      3.63 o 
   5   8   3      203.17      187.03      9.11 o 
   6   8   3      935.86      913.88     17.97 o 
   7   8   3     1341.64     1311.20     27.64 o 
   8   8   3      193.39      222.57     10.67 o 
   9   8   3       33.25       36.87     10.55 o 
  10   8   3      119.56      146.99     28.98 o 
  11   8   3       41.48       39.39      8.62 o 
  12   8   3       34.58       10.07     13.51 o 
  -7   9   3       66.51       57.39      9.09 o 
  -6   9   3      138.05      145.67      9.07 o 
  -5   9   3      105.32       90.38      8.01 o 
  -4   9   3       15.67       10.04      4.87 o 
  -3   9   3        0.53        6.00      6.41 o 
  -2   9   3       54.31       65.52      9.42 o 
  -1   9   3        0.01        5.95      5.61 o 
   0   9   3      783.50      776.74     21.00 o 
   1   9   3      626.32      645.45     18.84 o 
   2   9   3        0.50       -0.06      7.05 o 
   3   9   3       45.28       50.43      7.04 o 
   4   9   3       51.16       36.77      5.35 o 
   5   9   3       69.70       72.74      6.59 o 
   6   9   3      144.59      144.71     14.22 o 
   7   9   3      633.50      646.03     15.72 o 
   8   9   3       90.42      101.59      7.84 o 
   9   9   3      176.20      210.61     13.58 o 
  10   9   3      239.08      206.32     13.43 o 
  11   9   3       29.65       25.69      8.38 o 
  12   9   3       10.22       13.99     14.82 o 
  -6  10   3      149.53      141.62     11.37 o 
  -5  10   3       39.80       45.15      8.10 o 
  -4  10   3       54.79       39.31      9.19 o 
  -3  10   3      150.15      127.57     11.57 o 
  -2  10   3        5.92        8.30      6.75 o 
  -1  10   3       86.97       75.24      9.21 o 
   0  10   3      144.89      113.68     17.30 o 
   1  10   3      731.77      709.30     21.00 o 
   2  10   3       85.25       80.97      8.95 o 
   3  10   3      186.63      186.53     11.66 o 
   4  10   3      164.03      192.41     11.57 o 
   5  10   3       25.38       47.80     18.85 o 
   6  10   3       22.45       28.99      5.89 o 
   7  10   3       53.43       54.58      7.04 o 
   8  10   3       48.99       53.16      9.11 o 
   9  10   3       43.44       52.05      9.54 o 
  10  10   3      183.67      179.82     13.52 o 
  11  10   3       56.68       49.71     18.96 o 
  -5  11   3       70.15       82.13     12.19 o 
  -4  11   3        6.82        9.42      8.05 o 
  -3  11   3      129.34      133.46     17.90 o 
  -2  11   3        3.71        7.50      6.66 o 
  -1  11   3       56.42       31.49     15.35 o 
   0  11   3        2.03        1.88      5.97 o 
   1  11   3      169.97      169.98     12.25 o 
   2  11   3       26.81       34.29     10.90 o 
   3  11   3      398.95      386.67     31.05 o 
   4  11   3      599.96      565.40     23.35 o 
   5  11   3       24.03       32.16      7.71 o 
   6  11   3      231.62      226.83     33.60 o 
   7  11   3      145.63      138.47      9.53 o 
   8  11   3        1.10        0.04      7.23 o 
   9  11   3        0.56       -5.01      6.88 o 
  10  11   3       55.47       60.88     13.69 o 
  -4  12   3        4.28       -9.72     11.02 o 
  -3  12   3      132.47      130.11     20.51 o 
  -2  12   3       68.66       77.76     14.76 o 
  -1  12   3       40.34       31.65      8.57 o 
   0  12   3       99.06       82.60     14.64 o 
   1  12   3        0.81        2.10      6.49 o 
   2  12   3        0.89       -2.07      8.65 o 
   3  12   3       60.56       44.48     10.19 o 
   4  12   3      212.46      241.49     14.36 o 
   5  12   3       59.39       82.80     10.39 o 
   6  12   3       94.77       83.01     10.41 o 
   7  12   3      232.61      185.24     14.10 o 
   8  12   3        9.39       -6.28      9.48 o 
   9  12   3       38.79       42.29     14.99 o 
  -2  13   3       21.75       28.24      9.48 o 
  -1  13   3       21.50       12.21      8.37 o 
   0  13   3      153.49      139.51     13.14 o 
   1  13   3       16.30       26.21      8.84 o 
   2  13   3       85.14       86.32     21.69 o 
   3  13   3        2.31       -0.82      7.10 o 
   4  13   3       77.00       78.65     11.62 o 
   5  13   3       32.66       37.63     11.14 o 
   6  13   3       12.42       -0.91      7.23 o 
   7  13   3       62.32       59.36     10.43 o 
   8  13   3        8.22       -0.24     10.90 o 
   2  14   3       18.61       24.73      9.15 o 
   3  14   3      110.23       75.95     11.58 o 
   4  14   3        1.08        3.10      8.12 o 
   5  14   3       10.67        3.37      7.74 o 
  -6 -13   4        0.09       -4.40      7.48 o 
  -5 -13   4       37.49       42.31     12.56 o 
  -4 -13   4        7.19       -3.79      9.25 o 
  -3 -13   4        9.88       12.56      9.60 o 
  -2 -13   4       11.01        8.27      7.58 o 
  -1 -13   4        2.31       -1.86     10.07 o 
   0 -13   4       29.31       49.43     13.99 o 
   1 -13   4        3.50       -4.39     12.21 o 
   2 -13   4      113.32      147.45     20.74 o 
  -8 -12   4        1.00       -2.38      8.26 o 
  -7 -12   4        5.77       -6.20      7.29 o 
  -6 -12   4        0.57       -3.03      6.80 o 
  -5 -12   4       43.74       40.90      8.71 o 
  -4 -12   4       84.23       79.27     10.96 o 
  -3 -12   4        6.15        9.88      6.88 o 
  -2 -12   4       37.36       45.97     28.27 o 
  -1 -12   4       29.45       31.26      7.81 o 
   0 -12   4        5.45        4.15     12.33 o 
   1 -12   4        3.69       -1.90     10.31 o 
   2 -12   4       78.34       87.71     16.83 o 
   3 -12   4      148.53      174.23     21.45 o 
   4 -12   4       17.05       37.93     14.46 o 
  -9 -11   4        2.72       -7.58      7.58 o 
  -8 -11   4       10.74        9.61     10.79 o 
  -7 -11   4        5.54        6.57     10.55 o 
  -6 -11   4        0.49        8.10      7.00 o 
  -5 -11   4        0.49       -4.44      7.53 o 
  -4 -11   4       70.00       83.08      9.67 o 
  -3 -11   4        6.68        1.19      6.34 o 
  -2 -11   4      182.99      196.14     12.00 o 
  -1 -11   4      271.67      275.40     23.71 o 
   0 -11   4        9.50        6.68      6.43 o 
   1 -11   4       46.48       68.39     14.10 o 
   2 -11   4       11.89        3.67      9.96 o 
   3 -11   4      111.61       96.36     16.71 o 
   4 -11   4        1.63       -7.35     10.19 o 
   5 -11   4       36.85       50.85     16.48 o 
   6 -11   4       30.73       15.41     14.58 o 
 -10 -10   4       29.00       53.30     10.55 o 
  -9 -10   4        0.07        1.10      7.14 o 
  -8 -10   4      126.06      120.38     12.02 o 
  -7 -10   4       30.92       35.25      8.54 o 
  -6 -10   4       56.99       56.15      8.96 o 
  -5 -10   4       87.09       79.96      9.48 o 
  -4 -10   4       20.39        9.14      7.94 o 
  -3 -10   4      129.12      144.35     12.48 o 
  -2 -10   4       22.39       21.49      5.52 o 
  -1 -10   4      419.38      441.29     18.39 o 
   0 -10   4      141.90      146.20     10.51 o 
   1 -10   4      147.24      180.72     18.85 o 
   2 -10   4      219.43      205.17     19.20 o 
   3 -10   4       23.47       17.42     11.02 o 
   4 -10   4        7.79        6.64     11.26 o 
   5 -10   4      104.02      104.07     17.90 o 
   6 -10   4       38.44       30.11     14.93 o 
   7 -10   4        0.94       -3.20     12.92 o 
 -11  -9   4        5.89       -3.94      8.06 o 
 -10  -9   4       46.63       65.20     10.45 o 
  -9  -9   4        0.05       -5.96      5.96 o 
  -8  -9   4      218.96      190.97     19.02 o 
  -7  -9   4      256.96      268.44     14.55 o 
  -6  -9   4        0.10       -2.49      5.58 o 
  -5  -9   4      177.23      190.86     11.93 o 
  -4  -9   4        1.38        6.34      5.41 o 
  -3  -9   4      263.88      232.66     12.18 o 
  -2  -9   4        9.99        6.06      4.26 o 
  -1  -9   4      478.47      476.99     12.76 o 
   0  -9   4      270.20      301.26     10.47 o 
   1  -9   4       14.70        5.89      5.08 o 
   2  -9   4      296.21      334.60     21.45 o 
   3  -9   4      130.84       96.84     14.70 o 
   4  -9   4      295.78      324.76     23.71 o 
   5  -9   4       23.77       13.04     10.90 o 
   6  -9   4       68.82       68.86     15.05 o 
   7  -9   4        0.72        2.13     11.38 o 
   8  -9   4       40.55       50.02     16.36 o 
 -11  -8   4       21.72       13.88      8.00 o 
 -10  -8   4        0.65       -7.35      7.35 o 
  -9  -8   4        0.04       -3.40      7.53 o 
  -8  -8   4      137.75      124.21      8.72 o 
  -7  -8   4      283.00      279.47     11.21 o 
  -6  -8   4       12.74       13.92      6.15 o 
  -5  -8   4       94.17      100.38     17.25 o 
  -4  -8   4      184.88      165.87     19.26 o 
  -3  -8   4       18.55       17.02      4.29 o 
  -2  -8   4        3.73        7.25      3.87 o 
  -1  -8   4      280.65      288.51      9.60 o 
   0  -8   4      179.21      148.73      7.40 o 
   1  -8   4        0.78       -1.76      3.61 o 
   2  -8   4        6.07        8.25      5.06 o 
   3  -8   4       76.17       53.93     11.50 o 
   4  -8   4      137.82      122.79     15.41 o 
   5  -8   4      502.71      442.11     25.72 o 
   6  -8   4        5.28        3.44     11.02 o 
   7  -8   4       34.23       40.77     13.75 o 
   8  -8   4       14.31       13.87     12.21 o 
   9  -8   4       77.04       59.50     16.24 o 
 -11  -7   4       75.76       87.33     11.20 o 
 -10  -7   4       12.26       13.82      7.19 o 
  -9  -7   4       11.18        8.99      5.34 o 
  -8  -7   4        8.97       16.39      5.18 o 
  -7  -7   4      139.98      141.19      8.83 o 
  -6  -7   4        3.01        0.19      3.74 o 
  -5  -7   4      106.95      110.49     18.55 o 
  -4  -7   4      207.11      222.87     10.96 o 
  -3  -7   4       70.36       90.88      5.79 o 
  -2  -7   4      257.17      283.06      9.05 o 
  -1  -7   4       33.90       38.02      4.55 o 
   0  -7   4       19.36       23.48      4.78 o 
   1  -7   4        0.17       -0.78      3.04 o 
   2  -7   4      181.13      175.35      7.48 o 
   3  -7   4      248.36      269.84     13.10 o 
   4  -7   4      372.68      388.18     22.05 o 
   5  -7   4     1193.91     1212.29     40.30 o 
   6  -7   4      109.71      121.85     16.00 o 
   7  -7   4       33.72       32.95     12.80 o 
   8  -7   4        9.11       16.12     11.73 o 
   9  -7   4       40.47       20.98     12.92 o 
  10  -7   4        7.77       17.54     13.63 o 
 -12  -6   4        0.90        6.92      7.89 o 
 -11  -6   4       96.07       99.60      9.28 o 
 -10  -6   4      108.59      101.83      8.62 o 
  -9  -6   4        0.60        1.18      4.80 o 
  -8  -6   4       39.40       36.32      5.67 o 
  -7  -6   4        5.72        0.71      3.88 o 
  -6  -6   4       30.73       31.16      5.03 o 
  -5  -6   4       64.37       52.77      5.51 o 
  -4  -6   4      327.61      289.56     11.11 o 
  -3  -6   4      358.82      332.62     10.01 o 
  -2  -6   4      648.02      566.70     11.61 o 
  -1  -6   4     2168.89     2013.34     31.13 o 
   0  -6   4       99.58      107.78      5.45 o 
   1  -6   4       89.43       92.96      5.22 o 
   2  -6   4      153.42      151.90      6.52 o 
   3  -6   4      253.91      217.63      9.25 o 
   4  -6   4       65.95       67.32     11.14 o 
   5  -6   4     1350.12     1372.19     40.65 o 
   6  -6   4      852.44      848.42     32.24 o 
   7  -6   4        4.21       -8.18      8.18 o 
   8  -6   4      151.89      146.26     17.54 o 
   9  -6   4       15.78        7.23     11.73 o 
  10  -6   4        6.54       19.32     13.16 o 
 -12  -5   4        0.01       -4.13      5.82 o 
 -11  -5   4       87.04       85.29     12.67 o 
 -10  -5   4      277.71      242.77     11.34 o 
  -9  -5   4        7.03       11.73      5.07 o 
  -8  -5   4      177.15      183.37      9.20 o 
  -7  -5   4      224.15      218.74      9.14 o 
  -6  -5   4        6.49       17.23      4.25 o 
  -5  -5   4      119.45      138.44      9.02 o 
  -4  -5   4      684.64      674.02     13.44 o 
  -3  -5   4      495.68      527.61     10.66 o 
  -2  -5   4     1203.17     1125.76     16.31 o 
  -1  -5   4     4037.20     4100.32     42.60 o 
   0  -5   4     1306.94     1299.74     17.65 o 
   1  -5   4       74.72       64.65      4.08 o 
   2  -5   4      307.10      248.09      8.42 o 
   3  -5   4      103.88      105.59      6.18 o 
   4  -5   4        9.38        2.25      6.04 o 
   5  -5   4      177.10      149.34     13.51 o 
   6  -5   4      770.06      823.17     29.99 o 
   7  -5   4       49.29       52.74     11.62 o 
   8  -5   4      201.51      175.89     16.95 o 
   9  -5   4      278.13      280.79     21.45 o 
  10  -5   4        0.16        4.62     10.19 o 
 -12  -4   4        1.66       -1.64      5.50 o 
 -11  -4   4       49.32       38.57      6.88 o 
 -10  -4   4      141.30      155.37     17.30 o 
  -9  -4   4        2.81       -0.10      4.29 o 
  -8  -4   4       77.57       81.16      8.31 o 
  -7  -4   4      719.98      676.00     15.04 o 
  -6  -4   4       13.04       20.91      4.18 o 
  -5  -4   4      386.17      367.89     10.01 o 
  -4  -4   4       17.95       22.18      4.00 o 
  -3  -4   4      145.04      122.43      8.01 o 
  -2  -4   4      583.95      605.29     10.42 o 
  -1  -4   4     4925.36     4853.81     47.90 o 
   0  -4   4     1759.19     1918.98     22.35 o 
   1  -4   4     1376.42     1389.55     29.75 o 
   2  -4   4     5696.43     5976.71     68.56 o 
   3  -4   4     1717.86     1774.58     32.24 o 
   4  -4   4      161.23      227.45     13.63 o 
   5  -4   4       87.47       82.73     10.19 o 
   6  -4   4      137.60      126.94     12.92 o 
   7  -4   4      292.31      283.04     17.90 o 
   8  -4   4       14.23       16.95      9.36 o 
   9  -4   4      554.19      553.76     26.43 o 
  10  -4   4        5.64       -0.71      9.13 o 
  12  -4   4       22.03       18.25     14.46 o 
 -12  -3   4        0.11       -5.59      5.59 o 
 -11  -3   4        0.19        1.62      5.45 o 
 -10  -3   4       58.48       42.66      6.61 o 
  -9  -3   4       19.42       25.40      5.43 o 
  -8  -3   4      162.47      161.73      8.52 o 
  -7  -3   4      565.06      547.10     22.37 o 
  -6  -3   4        0.99       -1.23      3.08 o 
  -5  -3   4     1145.67     1124.70     18.11 o 
  -4  -3   4      699.39      691.75     13.50 o 
  -3  -3   4      133.28      127.88      6.36 o 
  -2  -3   4      168.56      190.68      4.87 o 
  -1  -3   4      184.76      178.17      5.08 o 
   0  -3   4      934.91      913.92     12.44 o 
   1  -3   4      598.84      639.80     14.58 o 
   2  -3   4    19869.14    21252.85    223.47 o 
   3  -3   4     3902.64     4265.66     49.67 o 
   4  -3   4        6.35        4.50      4.62 o 
   6  -3   4        0.17       -3.08      5.57 o 
   7  -3   4      172.98      163.33     13.39 o 
   8  -3   4        6.14       11.84      6.06 o 
   9  -3   4      581.10      577.77     24.18 o 
  10  -3   4      111.08      117.05     12.27 o 
  11  -3   4      353.25      387.86     19.43 o 
  12  -3   4      161.57      163.45     21.33 o 
 -12  -2   4       11.07        6.85      9.60 o 
 -11  -2   4       62.23       68.29      7.91 o 
 -10  -2   4        0.80       -5.89      5.89 o 
  -9  -2   4       24.05       20.49      5.23 o 
  -8  -2   4      288.63      261.76     10.15 o 
  -7  -2   4      744.38      729.76     15.25 o 
  -6  -2   4      897.92      911.30     16.58 o 
  -5  -2   4      738.13      727.92     24.23 o 
  -4  -2   4    14925.22    14966.26    169.61 o 
  -3  -2   4     2350.61     2438.46     28.37 o 
  -2  -2   4      716.73      722.65     10.37 o 
  -1  -2   4      327.70      351.78      6.04 o 
   0  -2   4       10.50       16.09      2.16 o 
   1  -2   4        7.01        9.19      2.13 o 
   2  -2   4     9072.03    10121.22    152.07 o 
   3  -2   4     6832.10     7470.87    122.56 o 
   4  -2   4      939.70     1051.57     27.38 o 
   5  -2   4     2008.74     1861.11     41.48 o 
   6  -2   4      242.28      240.79     11.44 o 
   7  -2   4       20.65       17.46      4.18 o 
   8  -2   4      142.90      130.07     10.54 o 
   9  -2   4      207.57      216.96      9.72 o 
  10  -2   4        4.59        7.16      5.17 o 
  11  -2   4      512.65      545.70     30.70 o 
  12  -2   4      478.38      424.44     28.09 o 
 -12  -1   4        2.80       -0.06      7.53 o 
 -11  -1   4       88.40       94.30     13.75 o 
 -10  -1   4      315.62      300.65     11.87 o 
  -9  -1   4        4.58        6.12      4.62 o 
  -8  -1   4       13.02        8.08      4.33 o 
  -7  -1   4      223.00      241.11     12.63 o 
  -6  -1   4      216.85      223.03      8.29 o 
  -5  -1   4     1850.79     1698.54     23.22 o 
  -4  -1   4    23684.64    24988.76    225.17 o 
  -3  -1   4     4500.17     4501.71     94.20 o 
  -2  -1   4     1664.01     1772.12     17.48 o 
  -1  -1   4     4456.30     4454.14     41.38 o 
   0  -1   4       52.11       57.30      3.00 o 
   1  -1   4     2470.17     2598.46     30.65 o 
   2  -1   4      959.84      899.38     21.57 o 
   3  -1   4     1704.61     1478.15     31.88 o 
   4  -1   4       66.43       33.54      5.45 o 
   5  -1   4     2584.11     2304.09     34.20 o 
   6  -1   4     2073.60     1995.61     61.16 o 
   7  -1   4        7.30        7.05      3.64 o 
   8  -1   4      125.31      128.28      7.24 o 
   9  -1   4      258.94      263.12      9.96 o 
  10  -1   4       75.97       79.95      8.65 o 
  11  -1   4      189.08      224.15     14.70 o 
  12  -1   4      294.13      266.67     15.80 o 
  13  -1   4       84.38       78.23     17.54 o 
 -12   0   4        7.48        9.29      7.95 o 
 -11   0   4       81.68       73.00     12.39 o 
 -10   0   4      470.06      486.33     18.33 o 
  -9   0   4        0.72        5.45      5.62 o 
  -8   0   4      257.67      258.04     10.67 o 
  -7   0   4      123.91      112.08      6.86 o 
  -6   0   4      283.59      284.12      9.01 o 
  -5   0   4      108.16      129.58      9.11 o 
  -4   0   4     3024.80     2935.01     27.30 o 
  -3   0   4      131.04      106.77      3.55 o 
  -2   0   4     3484.13     3691.00     32.13 o 
  -1   0   4     2040.98     1855.92     25.64 o 
   0   0   4       68.97       80.61      7.21 o 
   1   0   4      162.53      161.65      5.16 o 
   2   0   4      272.79      367.76      6.97 o 
   3   0   4      523.46      657.59     18.02 o 
   4   0   4       17.86       36.19      3.96 o 
   5   0   4     2870.50     2845.02     29.54 o 
   6   0   4     1557.66     1554.59     26.64 o 
   7   0   4        2.87        8.00      3.32 o 
   8   0   4      800.80      760.76     15.27 o 
   9   0   4      895.67      907.15     21.61 o 
  10   0   4      137.33      154.80      8.72 o 
  11   0   4        0.56        2.56      6.60 o 
  12   0   4        4.82        8.82      7.94 o 
  13   0   4       23.71       33.07     13.75 o 
 -12   1   4        9.61        5.10     10.67 o 
 -11   1   4       26.53       22.10      7.99 o 
 -10   1   4      329.57      292.55     20.45 o 
  -9   1   4       11.09       11.56      6.28 o 
  -8   1   4      736.10      724.51     20.14 o 
  -7   1   4      433.14      437.97     11.78 o 
  -6   1   4       10.65        6.61      3.29 o 
  -5   1   4       90.36       91.02      5.34 o 
  -4   1   4       74.29       80.09      3.68 o 
  -3   1   4       17.69       24.50      2.32 o 
  -2   1   4       71.42       65.06      2.86 o 
  -1   1   4     5352.60     5477.28     45.31 o 
   0   1   4     2521.45     2297.22     28.74 o 
   1   1   4      338.36      255.82      5.30 o 
   2   1   4      183.34      133.54      7.23 o 
   3   1   4      203.45      247.34      8.49 o 
   4   1   4       38.70       42.51      2.55 o 
   5   1   4     1156.29     1109.16     27.60 o 
   6   1   4     1164.05     1097.19     14.99 o 
   7   1   4      350.31      370.11     10.82 o 
   8   1   4     2959.48     2981.66     44.83 o 
   9   1   4     2847.06     2931.34     45.92 o 
  10   1   4       46.86       43.81      5.91 o 
  11   1   4       60.98       66.78      9.38 o 
  12   1   4       63.02       49.90     14.22 o 
  13   1   4        0.19       -2.13     11.85 o 
 -11   2   4        3.68       -0.83      7.36 o 
 -10   2   4       31.90       30.85      9.48 o 
  -9   2   4       45.17       47.18      8.05 o 
  -8   2   4      418.53      460.55     16.37 o 
  -7   2   4     1189.07     1179.04     25.72 o 
  -6   2   4      253.06      244.21     22.05 o 
  -5   2   4        4.38       10.92      3.56 o 
  -4   2   4      111.71      122.00      4.56 o 
  -3   2   4       12.28        8.66      2.06 o 
  -2   2   4       92.76      103.29      4.86 o 
  -1   2   4      907.81      811.02     14.12 o 
   0   2   4     1720.88     1868.83     20.80 o 
   1   2   4      128.01      117.33      4.61 o 
   2   2   4     7651.77     8202.83     94.71 o 
   3   2   4    11332.79    11339.94    102.47 o 
   4   2   4       79.93       95.15      3.97 o 
   5   2   4      931.51      901.09     13.09 o 
   6   2   4      146.39      142.36      6.96 o 
   7   2   4      112.12       87.07      4.69 o 
   8   2   4     2678.13     2762.31     34.39 o 
   9   2   4     2576.35     2513.65     43.26 o 
  10   2   4       27.41       21.57     11.26 o 
  11   2   4       16.15       11.38     11.38 o 
  12   2   4      163.99      170.56     19.56 o 
  13   2   4       12.53       22.88     13.51 o 
 -11   3   4        0.79       -5.23      6.34 o 
 -10   3   4       15.56       14.16      7.98 o 
  -9   3   4        9.05       12.15      7.00 o 
  -8   3   4       25.79       32.14      7.17 o 
  -7   3   4      647.29      600.33     18.38 o 
  -6   3   4      295.67      280.81     12.17 o 
  -5   3   4      200.60      248.55      8.37 o 
  -4   3   4      699.06      630.70     12.31 o 
  -3   3   4      295.95      337.53      6.80 o 
  -2   3   4      351.45      331.95      8.89 o 
  -1   3   4     1065.79     1191.63     19.40 o 
   0   3   4      160.73      155.18      5.18 o 
   1   3   4        1.76        5.57      1.93 o 
   2   3   4    10898.46    11013.86    125.09 o 
   3   3   4    12295.29    12873.03    116.46 o 
   4   3   4      618.58      649.04     11.03 o 
   5   3   4     1888.97     1932.36     23.27 o 
   6   3   4     1507.26     1527.20     17.02 o 
   7   3   4       31.42       24.03      2.86 o 
   8   3   4        0.34        3.46      4.32 o 
   9   3   4      415.43      393.95     14.10 o 
  10   3   4      106.28      110.35     15.17 o 
  11   3   4        1.31        1.90      9.72 o 
  12   3   4      107.49      102.53     18.02 o 
  13   3   4       13.78       24.77     14.10 o 
 -11   4   4       33.40       29.06     16.06 o 
 -10   4   4       10.95       10.53      6.60 o 
  -9   4   4        5.46        5.34      5.64 o 
  -8   4   4       35.65       38.59      7.99 o 
  -7   4   4        1.99        3.08      5.75 o 
  -6   4   4      135.91      134.69      9.63 o 
  -5   4   4      196.45      207.89      8.23 o 
  -4   4   4      629.56      622.13     13.00 o 
  -3   4   4       32.94       23.22      3.59 o 
  -2   4   4      564.16      625.57     11.81 o 
  -1   4   4     4445.28     4680.78     58.55 o 
   0   4   4      429.87      345.26      7.63 o 
   1   4   4       57.66       63.74      6.77 o 
   2   4   4     1982.91     2150.94     19.82 o 
   3   4   4     2434.21     2331.67     27.01 o 
   4   4   4      237.39      173.11      6.23 o 
   5   4   4     1548.18     1425.70     19.53 o 
   6   4   4     1416.92     1330.22     16.35 o 
   7   4   4        0.41        3.43      2.75 o 
   8   4   4      141.94      148.21      6.69 o 
   9   4   4        1.59       -1.26      6.34 o 
  10   4   4       28.95       29.16     11.26 o 
  11   4   4        8.82       10.79     11.73 o 
  12   4   4       62.26       63.41     16.48 o 
  13   4   4        2.48       -7.70     12.56 o 
 -10   5   4       13.60        9.02      6.97 o 
  -9   5   4        5.06       10.73      6.27 o 
  -8   5   4       23.80       19.34      6.02 o 
  -7   5   4      102.82      109.21      8.40 o 
  -6   5   4       22.73       23.96      5.18 o 
  -5   5   4        0.11       -1.20      3.28 o 
  -4   5   4      755.79      690.86     14.67 o 
  -3   5   4      633.94      611.68     13.05 o 
  -2   5   4      844.65      784.29     32.06 o 
  -1   5   4     3002.81     2893.17     34.40 o 
   0   5   4      404.27      451.79      8.11 o 
   1   5   4      420.17      546.80     13.04 o 
   2   5   4       91.13      144.69      5.17 o 
   3   5   4      567.94      530.29     10.92 o 
   4   5   4        5.35        6.75      3.91 o 
   5   5   4     1306.22     1189.22     18.11 o 
   6   5   4     1989.69     2024.97     26.27 o 
   7   5   4      147.52      130.12      5.47 o 
   8   5   4      618.65      582.79     12.75 o 
   9   5   4      543.31      565.02     13.55 o 
  10   5   4        3.08       12.09     11.02 o 
  11   5   4        1.45        3.56     10.31 o 
  12   5   4       55.46       60.69     16.48 o 
  13   5   4       17.92        5.33     13.04 o 
  -9   6   4        1.63       -6.92      6.92 o 
  -8   6   4       95.37      111.23     12.47 o 
  -7   6   4      408.07      454.89     14.83 o 
  -6   6   4       14.44        2.69      4.59 o 
  -5   6   4       52.61       48.65      5.27 o 
  -4   6   4      162.37      169.52      8.25 o 
  -3   6   4      295.61      263.80      8.07 o 
  -2   6   4      134.63      146.02      7.00 o 
  -1   6   4     1880.19     1794.02     20.85 o 
   0   6   4     2118.44     1943.86     27.48 o 
   1   6   4        0.40        0.66      3.03 o 
   2   6   4      973.36      902.41     12.54 o 
   3   6   4      353.16      320.92      8.94 o 
   4   6   4       79.11       74.90      5.21 o 
   5   6   4      206.05      222.72     10.09 o 
   6   6   4      291.05      282.29      9.15 o 
   7   6   4        1.32       -0.36      3.69 o 
   8   6   4      551.32      602.01     14.53 o 
   9   6   4      673.36      613.06     14.00 o 
  10   6   4        9.05       -1.19     10.67 o 
  11   6   4       93.67       94.35     17.30 o 
  12   6   4        6.29       11.14     13.28 o 
  13   6   4       13.23       21.33     14.58 o 
  -9   7   4        0.49       -2.79      6.78 o 
  -8   7   4      100.57      104.51     10.06 o 
  -7   7   4      221.47      220.85     11.76 o 
  -6   7   4       31.27       22.21      5.20 o 
  -5   7   4      244.35      233.72      9.27 o 
  -4   7   4      521.02      552.68     18.87 o 
  -3   7   4        6.40       -1.37      3.47 o 
  -2   7   4       31.90       29.39      5.14 o 
  -1   7   4      740.15      761.06     13.00 o 
   0   7   4     1003.93     1049.26     21.55 o 
   1   7   4      214.58      213.04      9.68 o 
   2   7   4      809.01      791.04     14.47 o 
   3   7   4      832.43      820.16     15.20 o 
   4   7   4       27.96       35.73      6.61 o 
   5   7   4      469.99      438.95     11.83 o 
   6   7   4       18.61       25.00      4.85 o 
   7   7   4        0.33        0.22      3.74 o 
   8   7   4       15.33       20.00      4.71 o 
   9   7   4       13.65       21.02      4.81 o 
  10   7   4        4.61        9.67      6.08 o 
  11   7   4      109.59       95.18     18.37 o 
  12   7   4      180.07      221.76     25.01 o 
  -8   8   4        5.28        6.82      7.02 o 
  -7   8   4       14.03       12.12      6.68 o 
  -6   8   4        1.79       -3.26      4.53 o 
  -5   8   4       70.90       75.96      6.83 o 
  -4   8   4      392.81      369.35     11.27 o 
  -3   8   4      141.35      153.32      8.93 o 
  -2   8   4        5.69       -0.89      3.56 o 
  -1   8   4        0.02        5.79      5.30 o 
   0   8   4       95.39       86.71      8.15 o 
   1   8   4        4.78       -1.82      4.39 o 
   2   8   4      104.56       95.34      8.30 o 
   3   8   4       63.49       71.92      7.45 o 
   4   8   4       12.63       23.54      4.57 o 
   5   8   4      510.03      496.15     13.05 o 
   6   8   4      221.17      237.35     10.43 o 
   7   8   4        5.68        4.03      4.34 o 
   8   8   4        7.88        9.81      4.57 o 
   9   8   4       28.25       34.87      7.60 o 
  10   8   4       28.87       21.79      7.10 o 
  11   8   4       58.46       53.57     15.53 o 
  12   8   4      198.35      196.99     24.42 o 
  -7   9   4       23.02       15.99      7.96 o 
  -6   9   4       32.81       32.89      6.39 o 
  -5   9   4        2.77        3.57      4.87 o 
  -4   9   4      125.85      121.07      7.92 o 
  -3   9   4      144.48      135.98     11.19 o 
  -2   9   4       35.57       39.60     11.38 o 
  -1   9   4      286.95      253.23     18.79 o 
   0   9   4        0.26        0.48      5.33 o 
   1   9   4        0.98       -4.57      4.57 o 
   2   9   4      116.13      113.27      9.43 o 
   3   9   4       55.69       47.97      7.27 o 
   4   9   4        5.11       16.52      5.70 o 
   5   9   4      827.14      780.38     17.02 o 
   6   9   4     1185.19     1151.76     21.30 o 
   7   9   4       53.19       58.45      8.47 o 
   8   9   4        4.49        3.86      5.38 o 
   9   9   4        3.51       -3.57      6.55 o 
  10   9   4       26.84       28.08      8.38 o 
  11   9   4        4.53       -4.03     12.80 o 
  12   9   4      128.77      188.22     25.01 o 
  -6  10   4       29.66       41.06      8.11 o 
  -5  10   4        0.23        1.23      7.29 o 
  -4  10   4       93.16      115.83     11.94 o 
  -3  10   4      154.37      165.02     12.89 o 
  -2  10   4        1.07       -4.33      7.53 o 
  -1  10   4      390.24      392.71     16.89 o 
   0  10   4      274.91      287.32     14.34 o 
   1  10   4       59.88       47.72      8.30 o 
   2  10   4       37.88       21.99      6.74 o 
   3  10   4       96.27      130.77     25.48 o 
   4  10   4        0.56        2.25      6.46 o 
   5  10   4      403.17      440.32     16.59 o 
   6  10   4      719.10      671.00     16.66 o 
   7  10   4      188.35      190.67     16.21 o 
   8  10   4       96.61       99.05     13.34 o 
   9  10   4      174.83      149.53     12.74 o 
  10  10   4        1.11        6.27      7.76 o 
  11  10   4       19.91       24.81      8.86 o 
  -5  11   4        7.34        3.68     11.26 o 
  -4  11   4        8.08       19.96     23.23 o 
  -3  11   4       80.71       84.13     18.73 o 
  -2  11   4        0.45       -6.43      6.43 o 
  -1  11   4      176.62      164.65     12.85 o 
   0  11   4      186.85      205.54     13.59 o 
   1  11   4       13.19        1.61      8.42 o 
   2  11   4      222.40      195.74     13.08 o 
   3  11   4       52.04       74.23      9.58 o 
   4  11   4       87.24      100.81     20.15 o 
   5  11   4        9.54       11.68      7.70 o 
   6  11   4      253.52      283.04     37.45 o 
   7  11   4      120.82      117.19     11.17 o 
   8  11   4       90.74       95.02      8.90 o 
   9  11   4      156.03      143.39     13.31 o 
  10  11   4        7.27       13.21      8.07 o 
  -3  12   4       28.31       49.31     15.88 o 
  -2  12   4       25.42       16.35      8.32 o 
  -1  12   4       44.23       36.71      8.69 o 
   0  12   4      135.86      153.60     25.72 o 
   1  12   4        3.35       -0.99      6.49 o 
   2  12   4      242.48      223.65     14.47 o 
   3  12   4      133.34      131.95     18.91 o 
   4  12   4        0.04       -5.89      6.49 o 
   5  12   4       10.20        5.10      7.07 o 
   6  12   4       20.94       25.88      8.00 o 
   7  12   4       50.46       41.02      8.89 o 
   8  12   4       11.37        2.83      7.33 o 
   9  12   4       96.06      124.10     17.30 o 
  -1  13   4        8.16        9.81      8.94 o 
   0  13   4      130.50      156.42     14.16 o 
   1  13   4       10.00       15.71      8.53 o 
   2  13   4      278.51      266.55     16.44 o 
   3  13   4      255.74      313.19     17.04 o 
   4  13   4        5.27        2.18      9.66 o 
   5  13   4       16.10       17.59     10.19 o 
   6  13   4        1.72       -6.00      6.90 o 
   7  13   4        5.46       17.15      8.55 o 
  -5 -13   5       17.91        3.83      8.06 o 
  -4 -13   5        1.60        5.33      9.48 o 
  -3 -13   5       22.67       22.16     11.02 o 
  -2 -13   5       61.54       63.27     12.56 o 
  -1 -13   5       12.39       16.24     11.97 o 
   0 -13   5       63.44       92.21     18.02 o 
   1 -13   5      115.51      143.30     20.86 o 
  -7 -12   5        0.40       -1.65      7.92 o 
  -6 -12   5       12.41       12.37      7.94 o 
  -5 -12   5        2.16       -6.35      6.85 o 
  -4 -12   5       29.10       28.66      8.36 o 
  -3 -12   5        5.58        6.64      9.36 o 
  -2 -12   5       78.90       76.85     21.33 o 
  -1 -12   5        3.85       -3.44      6.53 o 
   0 -12   5      128.63      155.74     19.44 o 
   1 -12   5      233.84      284.46     23.71 o 
   2 -12   5       50.55       41.96     14.22 o 
   3 -12   5        6.60       10.79     12.92 o 
   4 -12   5        5.48        4.15     12.80 o 
  -8 -11   5      102.51       79.63     13.45 o 
  -7 -11   5       13.31        8.38     11.73 o 
  -6 -11   5       76.15       72.49     10.62 o 
  -5 -11   5       81.30       89.80     10.65 o 
  -4 -11   5        0.03        6.16      6.52 o 
  -3 -11   5        0.71        8.09      6.60 o 
  -2 -11   5       57.27       48.89      6.86 o 
  -1 -11   5       69.14       68.10      8.93 o 
   0 -11   5       58.79       80.24     14.46 o 
   1 -11   5      311.79      338.28     24.42 o 
   2 -11   5       47.66       60.21     15.05 o 
   3 -11   5       40.35       70.52     16.59 o 
   4 -11   5       38.69       61.04     16.71 o 
   5 -11   5        0.51       -4.86     11.62 o 
  -9 -10   5       15.08       17.26      8.77 o 
  -8 -10   5       66.58       74.16     11.04 o 
  -7 -10   5        1.26       -3.17      6.80 o 
  -6 -10   5      286.74      311.81     25.60 o 
  -4 -10   5       70.08       68.06     12.92 o 
  -3 -10   5      161.40      173.72     11.63 o 
  -2 -10   5       78.25       79.96      7.07 o 
  -1 -10   5       23.10       18.00      7.79 o 
   0 -10   5        1.29       -2.75      5.10 o 
   1 -10   5      165.95      134.53     16.48 o 
   2 -10   5      173.85      187.27     19.20 o 
   3 -10   5       27.71       37.81     12.21 o 
   4 -10   5      259.33      311.49     24.77 o 
   5 -10   5       16.63       14.10     11.73 o 
   6 -10   5       25.42       44.68     14.93 o 
   7 -10   5       11.75        3.44     13.16 o 
 -10  -9   5        8.80       -3.64      7.26 o 
  -9  -9   5       26.13       22.08      7.91 o 
  -8  -9   5        0.30        7.57      6.64 o 
  -7  -9   5        0.59       -5.99      5.99 o 
  -6  -9   5      151.24      175.36     16.06 o 
  -5  -9   5      329.37      338.10     14.64 o 
  -4  -9   5        3.74        0.34      5.29 o 
  -3  -9   5      506.57      533.44     13.90 o 
  -2  -9   5      769.63      777.37     16.59 o 
  -1  -9   5       66.85       66.51      6.42 o 
   0  -9   5       62.81       77.41      6.61 o 
   1  -9   5       58.94       66.22     14.64 o 
   2  -9   5      225.34      196.52     18.02 o 
   3  -9   5        2.12       -5.10      8.06 o 
   4  -9   5      563.01      507.29     28.09 o 
   5  -9   5      265.85      266.57     22.76 o 
   6  -9   5       45.87       60.80     15.65 o 
   7  -9   5       60.62       81.43     17.30 o 
   8  -9   5        4.90        1.66     12.33 o 
 -11  -8   5       50.98       54.72     10.59 o 
 -10  -8   5        0.63        0.17      6.90 o 
  -9  -8   5       77.30       82.94     11.33 o 
  -8  -8   5       60.05       53.78      7.19 o 
  -7  -8   5        9.36       11.96      6.19 o 
  -6  -8   5        2.49       -3.57      8.65 o 
  -5  -8   5       35.79       40.23      7.15 o 
  -4  -8   5       21.40       17.82      5.64 o 
  -3  -8   5      382.29      362.49     13.21 o 
  -2  -8   5     1255.48     1195.07     23.11 o 
  -1  -8   5      156.91      170.42      7.82 o 
   0  -8   5      170.43      161.05      7.73 o 
   1  -8   5       87.97       67.44      5.86 o 
   2  -8   5      110.81       96.66      9.19 o 
   3  -8   5      118.73       95.77     13.99 o 
   4  -8   5      606.55      595.12     29.28 o 
   5  -8   5      660.29      656.76     31.88 o 
   6  -8   5       15.75       13.04     11.02 o 
   7  -8   5      323.60      307.58     24.54 o 
   8  -8   5       75.41       57.60     15.65 o 
   9  -8   5        0.08       12.33     14.10 o 
 -11  -7   5       39.57       35.83      9.56 o 
 -10  -7   5        0.15        3.44      5.51 o 
  -9  -7   5      183.68      187.02     14.98 o 
  -8  -7   5      337.03      351.59     14.82 o 
  -7  -7   5       30.30       35.29      5.73 o 
  -6  -7   5        4.72        6.64      4.17 o 
  -5  -7   5       64.59       55.51      7.39 o 
  -4  -7   5       89.81      102.11     12.33 o 
  -3  -7   5      266.44      298.48     10.82 o 
  -2  -7   5     1236.46     1235.48     19.60 o 
  -1  -7   5      760.50      733.88     14.31 o 
   0  -7   5      293.11      299.19      9.38 o 
   1  -7   5      493.73      501.63     11.68 o 
   2  -7   5       22.69       32.74      6.07 o 
   3  -7   5       19.29       14.61      5.38 o 
   4  -7   5       88.86      112.48     14.22 o 
   5  -7   5       63.57       61.63     12.68 o 
   6  -7   5       50.59       35.68     11.73 o 
   7  -7   5      396.44      405.36     25.96 o 
   8  -7   5      294.18      322.75     25.60 o 
   9  -7   5        7.77        5.57     12.33 o 
  10  -7   5       49.42       36.98     14.93 o 
 -11  -6   5        3.01       -3.88      5.78 o 
 -10  -6   5        5.61        0.16      5.51 o 
  -9  -6   5      115.92      112.18      8.80 o 
  -8  -6   5      506.37      510.61     23.83 o 
  -7  -6   5       22.85       35.61      5.86 o 
  -6  -6   5      205.94      218.86      9.45 o 
  -5  -6   5        4.21        2.58      4.94 o 
  -4  -6   5       27.58       30.36     14.82 o 
  -3  -6   5       26.07       22.27      5.20 o 
  -2  -6   5      380.89      364.49     16.40 o 
  -1  -6   5      168.85      161.47      6.83 o 
   0  -6   5      523.96      569.06     11.70 o 
   1  -6   5     2512.01     2390.41     28.94 o 
   2  -6   5      653.65      710.78     13.16 o 
   3  -6   5      274.78      228.99     15.76 o 
   4  -6   5      897.31      922.49     31.88 o 
   5  -6   5       24.73       25.84      9.25 o 
   6  -6   5        9.10       14.93      9.36 o 
   7  -6   5      118.56      122.91     15.88 o 
   8  -6   5      272.87      293.71     22.76 o 
   9  -6   5       13.16        1.19     11.14 o 
  10  -6   5       57.54       75.15     16.48 o 
 -12  -5   5       13.32       21.01      7.54 o 
 -11  -5   5       66.42       61.35      8.31 o 
 -10  -5   5        3.79        8.14      5.64 o 
  -9  -5   5        0.83       -0.01      4.58 o 
  -8  -5   5      131.76      134.89      8.66 o 
  -7  -5   5       52.81       46.93      9.30 o 
  -6  -5   5      320.29      291.20     14.80 o 
  -5  -5   5      478.15      463.76     15.11 o 
  -4  -5   5        2.72        1.04      3.09 o 
  -3  -5   5      373.04      382.97      9.33 o 
  -2  -5   5      397.58      402.08      9.36 o 
  -1  -5   5      126.53      123.62      6.87 o 
   0  -5   5       11.23       14.97      2.91 o 
   1  -5   5      860.95      834.17     13.53 o 
   2  -5   5     1581.96     1589.66     31.05 o 
   3  -5   5       43.27       51.44      8.77 o 
   4  -5   5     1493.26     1410.35     38.76 o 
   5  -5   5     1419.16     1354.52     39.35 o 
   6  -5   5        8.27        7.70      7.70 o 
   7  -5   5       52.25       50.97     11.85 o 
   8  -5   5      143.47      130.74     15.88 o 
   9  -5   5       44.81       45.63     13.16 o 
  10  -5   5       65.52       91.03     16.71 o 
  11  -5   5      105.47      117.93     18.85 o 
 -12  -4   5       22.94       10.97      6.76 o 
 -11  -4   5       46.28       49.80     10.73 o 
 -10  -4   5        6.45       -1.68      5.14 o 
  -9  -4   5        1.48       -2.02      4.44 o 
  -8  -4   5        8.63       12.61      4.88 o 
  -7  -4   5       22.50       22.24      4.90 o 
  -6  -4   5      332.40      338.97     10.82 o 
  -5  -4   5     1011.44      957.42     17.39 o 
  -4  -4   5      115.09      122.98      6.40 o 
  -3  -4   5      271.39      245.38      7.09 o 
  -2  -4   5      546.00      505.40      9.87 o 
  -1  -4   5       71.64       73.68      4.14 o 
   0  -4   5       24.54       40.54      3.66 o 
   1  -4   5       38.24       38.06      5.45 o 
   2  -4   5     1485.72     1470.57     21.54 o 
   3  -4   5       18.67       25.25      6.52 o 
   4  -4   5     1752.10     1617.30     40.42 o 
   5  -4   5     2133.19     2394.48     54.40 o 
   6  -4   5        6.57        7.11      6.76 o 
   7  -4   5      351.76      391.85     20.98 o 
   8  -4   5        0.76        4.15      7.82 o 
   9  -4   5        0.11       -1.07      9.48 o 
  10  -4   5      131.97      148.75     17.66 o 
  11  -4   5      151.86      128.84     18.37 o 
 -12  -3   5       40.39       27.73      7.59 o 
 -11  -3   5       67.08       82.24      8.89 o 
 -10  -3   5        0.43       -4.75      5.08 o 
  -9  -3   5       17.02       19.67      5.75 o 
  -8  -3   5       25.75       13.34      7.00 o 
  -7  -3   5        7.21        5.68      4.24 o 
  -6  -3   5        6.72        9.72      4.03 o 
  -5  -3   5      617.94      621.40     13.38 o 
  -4  -3   5      894.61      825.70     21.41 o 
  -3  -3   5       53.94       52.07      3.11 o 
  -2  -3   5     5265.04     5261.40     45.58 o 
  -1  -3   5      341.76      294.48      6.90 o 
   0  -3   5      185.48      167.78      6.22 o 
   1  -3   5      581.96      591.16     17.78 o 
   2  -3   5        4.84        2.44      4.27 o 
   3  -3   5      183.26      255.66     13.16 o 
   4  -3   5     1393.34     1341.61     34.37 o 
   5  -3   5     1512.73     1486.45     38.05 o 
   6  -3   5       74.95       66.97     10.07 o 
   7  -3   5     1313.95     1267.29     36.98 o 
   8  -3   5      288.90      334.25     19.32 o 
   9  -3   5       12.49       -1.07      8.06 o 
  10  -3   5        9.73        2.61      9.96 o 
  11  -3   5       38.19       41.96     13.04 o 
  12  -3   5       13.25       20.39     14.58 o 
 -12  -2   5       20.46       18.79     19.62 o 
 -11  -2   5       53.17       52.36      9.88 o 
 -10  -2   5        2.02        8.00      5.59 o 
  -9  -2   5      139.54      123.64      8.55 o 
  -8  -2   5      200.65      202.24     13.46 o 
  -7  -2   5      109.42       91.40      8.83 o 
  -6  -2   5      444.25      420.72     11.49 o 
  -5  -2   5      141.16      131.50     14.12 o 
  -4  -2   5      354.69      401.77     10.09 o 
  -3  -2   5       99.80       83.70      3.58 o 
  -2  -2   5     3894.43     3870.60     51.56 o 
  -1  -2   5     1365.13     1357.28     15.03 o 
   0  -2   5       18.21       18.90      2.53 o 
   1  -2   5     4888.33     4769.57     54.25 o 
   2  -2   5     1553.41     1628.78     32.36 o 
   3  -2   5      547.60      485.84     17.19 o 
   4  -2   5      222.67      200.19     11.97 o 
   5  -2   5      234.88      217.85     13.39 o 
   6  -2   5        3.99        4.62      5.33 o 
   7  -2   5      346.70      351.67     18.02 o 
   8  -2   5      245.24      256.61     16.48 o 
   9  -2   5       32.01       37.62      7.16 o 
  10  -2   5      389.15      386.55     16.12 o 
  11  -2   5       32.84       24.88      8.02 o 
  12  -2   5        2.21        5.45     12.45 o 
 -12  -1   5        3.96       -3.79     10.07 o 
 -11  -1   5       12.33       15.10      8.03 o 
 -10  -1   5        0.07        4.44      6.58 o 
  -9  -1   5       58.22       72.42      7.27 o 
  -8  -1   5      191.03      182.41     14.16 o 
  -7  -1   5       52.47       49.13     10.43 o 
  -6  -1   5      572.99      558.56     28.01 o 
  -5  -1   5     1974.17     1992.02     26.86 o 
  -4  -1   5     1449.18     1662.23     31.06 o 
  -3  -1   5     1370.66     1538.94     16.67 o 
  -2  -1   5     1810.23     1846.40     21.81 o 
  -1  -1   5     1641.63     1472.19     20.73 o 
   0  -1   5     2559.02     2482.10     30.78 o 
   1  -1   5      981.00      970.51     17.36 o 
   2  -1   5     1279.38     1333.66     22.16 o 
   3  -1   5       15.98       21.22      4.74 o 
   4  -1   5        7.76       -0.12      3.67 o 
   5  -1   5       52.00       36.74      6.64 o 
   6  -1   5       12.31       11.73      4.14 o 
   7  -1   5       95.46      115.61     10.55 o 
   8  -1   5      380.95      375.80     14.14 o 
   9  -1   5      119.60      143.79     10.14 o 
  10  -1   5      250.36      276.69     19.73 o 
  11  -1   5      236.09      276.01     15.86 o 
  12  -1   5        8.13        5.19      8.20 o 
 -11   0   5        8.45        2.53      8.95 o 
 -10   0   5       15.98        4.80      6.18 o 
  -9   0   5       26.48       26.84      7.10 o 
  -8   0   5      246.83      227.06     10.01 o 
  -7   0   5       44.62       45.51      5.59 o 
  -6   0   5      231.11      231.55     11.91 o 
  -5   0   5     1120.21     1127.53     18.47 o 
  -4   0   5      175.89      179.33      9.39 o 
  -3   0   5       49.12       41.35      4.04 o 
  -2   0   5      154.86      150.76      5.50 o 
  -1   0   5        2.95        1.33      1.52 o 
   0   0   5       99.38      120.74      4.22 o 
   1   0   5     1066.56      936.28     15.11 o 
   2   0   5     1150.63      994.60     40.95 o 
   3   0   5      193.75      182.86      6.04 o 
   4   0   5     2548.53     2431.10     48.60 o 
   5   0   5     1106.78     1139.37     24.18 o 
   6   0   5       51.82       68.65      6.29 o 
   7   0   5      373.23      345.86     12.40 o 
   8   0   5      167.18      182.89     11.02 o 
   9   0   5      214.22      239.28     13.51 o 
  10   0   5       53.24       67.63      8.54 o 
  11   0   5      606.62      629.98     21.52 o 
  12   0   5       42.45       46.23     13.39 o 
  13   0   5        8.45        8.89     11.62 o 
 -11   1   5       73.16       74.59     10.96 o 
 -10   1   5        0.00        1.79      6.94 o 
  -9   1   5        7.44        2.00      5.95 o 
  -8   1   5      118.98      115.36     14.16 o 
  -7   1   5        0.39        0.58      4.72 o 
  -6   1   5      152.37      174.73      7.88 o 
  -5   1   5      615.42      543.80     12.21 o 
  -4   1   5      948.83      931.30     17.04 o 
  -3   1   5       38.39       51.30      3.16 o 
  -2   1   5     1076.88      985.79     12.20 o 
  -1   1   5       79.29       93.35      4.03 o 
   0   1   5       32.95       54.66      3.81 o 
   1   1   5      728.81      628.77     11.56 o 
   2   1   5      139.29      105.53     10.73 o 
   3   1   5        3.64        2.34      2.25 o 
   4   1   5     3800.01     3916.41     39.16 o 
   5   1   5     3724.47     3658.60     37.37 o 
   6   1   5       11.57        8.43      3.75 o 
   7   1   5      113.65      132.53      8.35 o 
   8   1   5      305.84      281.97     12.44 o 
   9   1   5        0.61        1.36      4.87 o 
  10   1   5       21.18       35.13      5.91 o 
  11   1   5      198.19      213.94     20.39 o 
  12   1   5       31.74       33.90     13.16 o 
  13   1   5       32.37       29.63     14.70 o 
 -11   2   5       50.82       45.67     10.01 o 
 -10   2   5        1.06       -4.41      6.90 o 
  -9   2   5      144.10      137.76     11.71 o 
  -8   2   5       47.53       37.13      7.87 o 
  -7   2   5        3.83        2.01      4.72 o 
  -6   2   5       62.40       48.47      6.78 o 
  -5   2   5      486.26      517.41     15.17 o 
  -4   2   5      543.07      498.79      8.88 o 
  -3   2   5      165.22      161.66      5.15 o 
  -2   2   5     3222.51     3228.46     30.01 o 
  -1   2   5     2014.12     1893.90     26.78 o 
   0   2   5     1122.87     1166.37     20.39 o 
   1   2   5       14.16       15.29      3.21 o 
   2   2   5       29.37       23.52      3.79 o 
   3   2   5      382.21      359.10      6.78 o 
   4   2   5     1633.66     1456.03     21.95 o 
   5   2   5     3152.26     2902.10     31.51 o 
   6   2   5       64.68       62.77      6.20 o 
   7   2   5     1353.20     1319.64     25.53 o 
   8   2   5     2886.05     2793.81     43.85 o 
   9   2   5        5.26        0.50      4.79 o 
  10   2   5      231.88      255.90     12.76 o 
  11   2   5        7.54       -2.84      9.84 o 
  12   2   5       45.93       43.03     13.39 o 
  13   2   5        8.09        6.28     13.39 o 
 -11   3   5       21.23       20.15     12.68 o 
 -10   3   5       19.97       13.59      8.06 o 
  -9   3   5       67.24       71.48      9.98 o 
  -8   3   5      417.36      439.46     31.94 o 
  -7   3   5       67.18       59.21     12.92 o 
  -6   3   5        5.36        1.83      4.90 o 
  -5   3   5       68.44       53.75      6.77 o 
  -4   3   5      899.85      975.02     23.75 o 
  -3   3   5        4.62        2.60      2.34 o 
  -2   3   5     2441.73     2432.87     24.27 o 
  -1   3   5     3118.66     3320.98     42.83 o 
   0   3   5      147.74      194.46      5.90 o 
   1   3   5     3792.87     4341.27     47.55 o 
   2   3   5     2583.94     2807.43     53.81 o 
   3   3   5        3.85       -1.30      2.15 o 
   4   3   5       14.27       10.54      2.61 o 
   5   3   5      946.97      978.14     14.83 o 
   6   3   5      105.70      103.74      7.63 o 
   7   3   5     1124.49     1173.93     23.91 o 
   8   3   5     2214.42     2217.48     37.33 o 
   9   3   5      219.06      191.48     10.88 o 
  10   3   5        0.74       -2.00      4.92 o 
  11   3   5       24.41       17.78     11.14 o 
  12   3   5        1.72       -2.01     10.55 o 
  13   3   5        0.55        3.79     13.28 o 
 -10   4   5       29.59       26.29      7.45 o 
  -9   4   5       62.79       63.40     14.34 o 
  -8   4   5      412.70      436.80     18.14 o 
  -7   4   5      100.09       73.51      9.20 o 
  -6   4   5       90.32       97.97      9.21 o 
  -5   4   5        5.74       -0.78      3.64 o 
  -4   4   5      634.15      708.02     26.00 o 
  -3   4   5       20.86       31.28      4.12 o 
  -2   4   5     3040.54     3054.64     42.15 o 
  -1   4   5     2113.34     1952.95     24.25 o 
   0   4   5      686.34      628.69     11.28 o 
   1   4   5     5453.94     5320.76     52.55 o 
   2   4   5     4250.30     4473.31     55.38 o 
   3   4   5       23.65       58.70      5.90 o 
   4   4   5      294.51      295.78      8.23 o 
   5   4   5      210.20      179.73      9.40 o 
   6   4   5       78.01       75.92      4.81 o 
   7   4   5      292.65      301.86     11.07 o 
   8   4   5     1444.85     1362.19     27.50 o 
   9   4   5      272.66      278.80     12.61 o 
  10   4   5       48.41       58.17     13.39 o 
  11   4   5      202.14      203.75     21.10 o 
  12   4   5       26.42       23.59     13.04 o 
  13   4   5        7.41      -10.31     10.31 o 
 -10   5   5       83.01       66.36     10.97 o 
  -9   5   5        7.41        3.30      6.32 o 
  -8   5   5      272.99      265.44     13.98 o 
  -7   5   5       70.56       59.49     15.41 o 
  -6   5   5      247.20      261.07     13.28 o 
  -5   5   5      560.95      574.00     13.97 o 
  -4   5   5        4.64        4.20      3.69 o 
  -3   5   5       23.73       18.21      4.17 o 
  -2   5   5      348.22      382.01     12.57 o 
  -1   5   5      209.07      243.17      7.89 o 
   0   5   5        4.12        9.44      2.85 o 
   1   5   5     4570.07     4762.10     48.70 o 
   2   5   5     3554.14     3586.14     37.49 o 
   3   5   5      111.14      111.62      5.70 o 
   4   5   5      310.97      306.01      9.01 o 
   5   5   5      192.67      177.82      8.77 o 
   6   5   5      277.53      276.72      8.89 o 
   7   5   5       20.58       16.73      4.00 o 
   8   5   5      553.11      517.99     16.55 o 
   9   5   5       88.06       81.80      8.36 o 
  10   5   5      423.52      380.83     25.60 o 
  11   5   5      475.01      473.28     29.16 o 
  12   5   5       45.53       34.37     14.58 o 
  13   5   5        0.10       -9.25     11.73 o 
  -9   6   5        3.01       -1.38      9.26 o 
  -8   6   5      127.78      128.75     10.37 o 
  -7   6   5      110.63      130.37      9.71 o 
  -6   6   5       48.15       55.04      7.03 o 
  -5   6   5      785.13      703.84     14.28 o 
  -4   6   5      429.72      462.60     11.16 o 
  -3   6   5      159.17      151.96      6.73 o 
  -2   6   5      626.96      613.06     13.62 o 
  -1   6   5       48.80       68.92      5.89 o 
   0   6   5       14.64       10.40      2.78 o 
   1   6   5      455.27      447.55     32.59 o 
   2   6   5     2032.50     2101.48     45.16 o 
   3   6   5       39.29       44.43      4.51 o 
   4   6   5     1033.52     1068.09     28.48 o 
   5   6   5      626.60      640.81     13.64 o 
   6   6   5       68.44       75.62      5.86 o 
   7   6   5       18.21       21.46      4.44 o 
   8   6   5       45.15       64.38      5.77 o 
   9   6   5       83.84       70.29      8.17 o 
  10   6   5      195.65      185.26     19.79 o 
  11   6   5      530.56      609.70     33.07 o 
  12   6   5      110.02      108.10     19.08 o 
  13   6   5       15.31       20.98     15.29 o 
  -8   7   5        8.81       11.19      6.94 o 
  -7   7   5       35.59       37.14      7.59 o 
  -6   7   5        0.06        1.20      5.22 o 
  -5   7   5      456.09      461.00     12.47 o 
  -4   7   5      474.60      450.81     13.63 o 
  -3   7   5      107.70      110.07      8.79 o 
  -2   7   5      834.17      803.04     23.44 o 
  -1   7   5      527.43      538.06     13.03 o 
   0   7   5       49.60       52.75      6.39 o 
   1   7   5      174.67      168.07      8.86 o 
   2   7   5       93.54       94.58      7.94 o 
   3   7   5      147.36      173.53      7.79 o 
   4   7   5     1488.55     1510.46     22.90 o 
   5   7   5     1822.32     1817.52     31.83 o 
   6   7   5      321.48      306.70     10.31 o 
   7   7   5        6.77        2.09      4.05 o 
   8   7   5       36.45       44.69      5.68 o 
   9   7   5       38.89       36.61      5.37 o 
  10   7   5      100.90       88.78     16.83 o 
  11   7   5      134.90      172.34     22.16 o 
  12   7   5       65.35       52.51     16.12 o 
  -8   8   5       32.42       10.90     12.56 o 
  -7   8   5       27.35       25.63      7.33 o 
  -6   8   5       13.94        8.38     11.10 o 
  -5   8   5       22.43       14.27      5.05 o 
  -4   8   5      158.00      149.15      8.07 o 
  -3   8   5        7.74        7.53      7.31 o 
  -2   8   5      834.36      848.72     17.94 o 
  -1   8   5      320.59      353.43     17.96 o 
   0   8   5       23.00       27.99      5.97 o 
   1   8   5       19.56       21.93      8.30 o 
   2   8   5      123.38      105.14     15.17 o 
   3   8   5       67.14       72.30      7.67 o 
   4   8   5      376.82      360.74     11.15 o 
   5   8   5     1055.37     1074.13     19.68 o 
   6   8   5      217.08      233.44      9.80 o 
   7   8   5      317.73      298.38     10.82 o 
   8   8   5      535.24      586.79     19.80 o 
   9   8   5      116.50       91.46      8.43 o 
  10   8   5        4.36       22.76     13.63 o 
  11   8   5        8.67       33.19     14.22 o 
  12   8   5       12.52        4.74     13.16 o 
  -7   9   5       19.78       23.77      7.76 o 
  -6   9   5        7.96        5.22      6.47 o 
  -5   9   5       48.20       44.60      7.64 o 
  -4   9   5       14.42        9.05      8.48 o 
  -3   9   5       16.53       17.48      5.84 o 
  -2   9   5      212.76      225.24     19.02 o 
  -1   9   5      449.97      473.94     22.82 o 
   0   9   5       18.24       26.19      9.84 o 
   1   9   5       61.87       83.03     13.87 o 
   2   9   5        3.32        3.48      5.02 o 
   3   9   5       46.49       39.59     14.70 o 
   4   9   5        9.92       13.35      7.70 o 
   5   9   5       58.34       88.96     12.87 o 
   6   9   5       62.90       52.57     10.43 o 
   7   9   5      127.70      107.62      7.99 o 
   8   9   5      683.18      687.11     17.02 o 
   9   9   5      156.35      167.35     10.00 o 
  10   9   5      116.92      106.20     18.37 o 
  11   9   5      136.91      135.59     22.05 o 
  -6  10   5       14.96       14.58     13.39 o 
  -5  10   5       53.54       44.13      8.03 o 
  -4  10   5        1.47        3.42     17.72 o 
  -3  10   5       47.90       42.37      9.02 o 
  -2  10   5        3.47        6.33      7.12 o 
  -1  10   5      238.42      247.13     21.10 o 
   0  10   5       97.24       91.15     15.29 o 
   1  10   5      391.30      416.05     16.84 o 
   2  10   5      672.57      641.58     20.31 o 
   3  10   5        5.03       17.12      6.32 o 
   4  10   5      363.99      357.08     15.42 o 
   5  10   5      137.86      115.65     10.46 o 
   6  10   5       32.11       27.61      7.23 o 
   7  10   5        7.24        3.93      5.22 o 
   8  10   5      272.02      291.91     12.56 o 
   9  10   5      134.10      142.60      9.84 o 
  10  10   5       13.67        6.98      7.94 o 
  11  10   5      155.45      161.79     23.23 o 
  -4  11   5       47.33       76.57     11.96 o 
  -3  11   5       16.41       30.34     13.75 o 
  -2  11   5       45.38       75.74     15.88 o 
  -1  11   5        3.00       -5.81      9.60 o 
   0  11   5        6.64       11.06      7.07 o 
   1  11   5      139.07      122.72     11.72 o 
   2  11   5      488.92      517.09     19.59 o 
   3  11   5       59.41       51.81      8.73 o 
   4  11   5      336.25      372.26     16.54 o 
   5  11   5      320.93      284.48     14.54 o 
   6  11   5        2.61        0.46      6.24 o 
   7  11   5       10.08        7.11      6.78 o 
   8  11   5       11.57        9.12      7.17 o 
   9  11   5       14.26       20.42      8.43 o 
  10  11   5       14.28       17.21      8.62 o 
  -3  12   5       14.63       21.22     13.75 o 
  -2  12   5      137.67      113.55     19.79 o 
  -1  12   5        7.18        6.99      8.06 o 
   0  12   5       74.04       73.00     11.20 o 
   1  12   5        1.92       -6.15      6.15 o 
   2  12   5      119.01      132.63     12.53 o 
   3  12   5       11.89       12.43     11.32 o 
   4  12   5       53.21       45.30      9.62 o 
   5  12   5      148.06      138.81     12.49 o 
   6  12   5        5.71        9.16      7.44 o 
   7  12   5       76.41       40.39      9.34 o 
   8  12   5       29.76       43.40      9.51 o 
   0  13   5       38.52       24.43     11.20 o 
   1  13   5       79.59       54.20     10.33 o 
   2  13   5        5.25        4.89      7.70 o 
   3  13   5        6.81        4.66      7.77 o 
   4  13   5       19.33       23.42      8.92 o 
   5  13   5       48.36       58.93     10.34 o 
   6  13   5       12.68       10.56      8.40 o 
  -4 -13   6       11.34       -0.83      9.84 o 
  -3 -13   6        1.12       -0.24      9.48 o 
  -1 -13   6        6.46        7.35     12.68 o 
   0 -13   6       38.63       35.20     14.10 o 
  -6 -12   6       44.75       31.15      9.31 o 
  -5 -12   6        0.48       -1.46      6.73 o 
  -4 -12   6       59.36       70.78     10.15 o 
  -3 -12   6       34.83       33.16      8.55 o 
  -1 -12   6        7.76        7.94     11.38 o 
   0 -12   6        9.34       -3.08     10.90 o 
   1 -12   6       55.94       68.98     15.53 o 
   2 -12   6        7.24       -8.89      8.89 o 
   3 -12   6       21.15       10.19     13.87 o 
  -8 -11   6       12.01       16.21      9.20 o 
  -7 -11   6       12.97       14.99      7.97 o 
  -6 -11   6        3.67        0.39      8.83 o 
  -5 -11   6        5.15        7.89      9.72 o 
  -4 -11   6       57.49       60.40      9.37 o 
  -3 -11   6      150.72      157.04     11.86 o 
  -2 -11   6       31.59       21.87      5.98 o 
  -1 -11   6       38.07       25.60     11.26 o 
   0 -11   6       39.76       46.34     13.39 o 
   1 -11   6       16.42       28.45     12.80 o 
   2 -11   6        4.47        1.30     11.38 o 
   3 -11   6       46.91       57.72     16.00 o 
   4 -11   6       45.30       15.05     14.10 o 
   5 -11   6        0.26      -10.67     11.38 o 
  -9 -10   6       19.30       15.50      8.97 o 
  -8 -10   6        5.84        5.31      7.56 o 
  -7 -10   6       47.93       54.60      9.88 o 
  -6 -10   6        0.69        8.16      6.80 o 
  -5 -10   6       67.35       61.16      9.18 o 
  -4 -10   6        0.31        2.61      6.23 o 
  -3 -10   6      117.41      109.05     25.66 o 
  -2 -10   6      105.22      106.51     12.81 o 
  -1 -10   6        2.26        5.32      4.75 o 
   0 -10   6      253.94      255.52     17.13 o 
   1 -10   6       37.97        5.33      9.48 o 
   2 -10   6      124.93      150.05     18.37 o 
   3 -10   6        0.44       22.99     12.56 o 
   4 -10   6      113.21      142.82     20.03 o 
   5 -10   6        3.19        0.71     10.90 o 
   6 -10   6       36.29       26.67     14.34 o 
  -9  -9   6       39.90       34.74     22.40 o 
  -8  -9   6        8.24        6.16     10.79 o 
  -7  -9   6        7.20        5.17      6.90 o 
  -6  -9   6       26.96       25.59      7.37 o 
  -5  -9   6        5.39        5.29      9.07 o 
  -4  -9   6       19.55       35.24      7.25 o 
  -3  -9   6      114.69      110.43      9.41 o 
  -2  -9   6      115.81      107.66      7.41 o 
  -1  -9   6        0.70        1.12      4.31 o 
   0  -9   6       65.11       64.77     21.69 o 
   1  -9   6       23.74       14.15      6.76 o 
   2  -9   6      184.40      164.16     17.66 o 
   3  -9   6      264.44      232.08     20.27 o 
   4  -9   6        0.13        1.78      9.96 o 
   5  -9   6        9.17       -9.01      9.01 o 
   6  -9   6       38.62       28.92     14.10 o 
   7  -9   6       97.58       88.54     17.78 o 
 -10  -8   6        2.26        9.45      7.52 o 
  -9  -8   6       15.88       15.54      6.52 o 
  -8  -8   6        3.19       -1.92      5.29 o 
  -7  -8   6       25.56       30.56      7.38 o 
  -6  -8   6       94.41       92.86     19.38 o 
  -5  -8   6       13.95       17.84      6.20 o 
  -4  -8   6       99.62       90.29     18.91 o 
  -3  -8   6        7.44        7.80      4.80 o 
  -2  -8   6       28.32       19.92      4.62 o 
  -1  -8   6       25.13       23.14      4.65 o 
   0  -8   6       79.96      102.01      6.71 o 
   1  -8   6       39.17       52.55      8.12 o 
   2  -8   6      328.22      363.41     15.02 o 
   3  -8   6      675.33      754.51     21.68 o 
   4  -8   6       63.59       56.18     13.16 o 
   5  -8   6       19.88        0.59     10.19 o 
   6  -8   6        4.09        2.13     11.14 o 
   7  -8   6       29.12        9.60     12.92 o 
   8  -8   6        6.73       13.63     13.75 o 
 -10  -7   6        6.70       10.21      6.32 o 
  -9  -7   6        4.60        6.01      5.37 o 
  -8  -7   6        0.04       -0.96      5.13 o 
  -7  -7   6       51.10       50.50      6.71 o 
  -6  -7   6       80.03       85.28     10.94 o 
  -5  -7   6       68.09       75.67      9.48 o 
  -4  -7   6      265.65      258.53     32.06 o 
  -3  -7   6      502.48      476.47     15.32 o 
  -2  -7   6        0.18        1.40      3.51 o 
  -1  -7   6        2.98       -2.17      3.31 o 
   0  -7   6      156.45      153.11      7.27 o 
   1  -7   6      162.22      135.71      9.42 o 
   2  -7   6      149.31      177.35     10.78 o 
   3  -7   6      825.95      792.34     20.86 o 
   4  -7   6      587.13      650.71     28.56 o 
   5  -7   6        0.10       -6.99      6.99 o 
   6  -7   6      203.72      265.14     21.93 o 
   7  -7   6       22.15       30.70     12.92 o 
   8  -7   6       47.25       41.25     13.63 o 
   9  -7   6        1.02       10.31     12.68 o 
 -11  -6   6        2.01        2.98      6.28 o 
 -10  -6   6       46.86       53.02      7.85 o 
  -9  -6   6        0.68       -4.18      5.06 o 
  -8  -6   6        5.92        3.12      5.01 o 
  -7  -6   6       91.37       94.23      7.82 o 
  -6  -6   6      187.45      208.59      9.60 o 
  -5  -6   6       69.09       69.38      8.81 o 
  -4  -6   6       97.21      103.70      8.46 o 
  -3  -6   6     1133.07     1105.60     36.27 o 
  -2  -6   6      369.19      338.95     17.64 o 
  -1  -6   6       23.74       18.20      4.90 o 
   0  -6   6      245.07      220.54      7.73 o 
   1  -6   6        0.18        3.84      2.95 o 
   2  -6   6        5.00       13.91      4.98 o 
   3  -6   6      280.34      293.35     18.25 o 
   4  -6   6      902.17      957.22     33.31 o 
   5  -6   6       48.41       33.66     10.07 o 
   6  -6   6      307.26      300.82     20.74 o 
   7  -6   6      356.64      352.97     23.23 o 
   8  -6   6        0.12       -5.81      9.72 o 
   9  -6   6       20.79        9.72     12.09 o 
  10  -6   6        5.04       -1.90     12.21 o 
 -11  -5   6        0.05        0.69      6.06 o 
 -10  -5   6       31.20       51.64     10.77 o 
  -9  -5   6       68.95       62.53      7.97 o 
  -8  -5   6        3.70       -2.81      4.53 o 
  -7  -5   6        6.13        6.04      4.78 o 
  -6  -5   6      125.84      119.11     13.57 o 
  -5  -5   6        4.78        8.21      5.08 o 
  -4  -5   6      116.63      123.67      7.12 o 
  -3  -5   6     1255.33     1199.61     32.12 o 
  -2  -5   6     1201.55     1206.80     18.05 o 
  -1  -5   6      328.48      292.97      8.29 o 
   0  -5   6     2745.87     2744.31     31.68 o 
   1  -5   6      558.96      540.91     15.05 o 
   2  -5   6       26.04       16.48      6.52 o 
   3  -5   6        0.45       -5.57      5.57 o 
   4  -5   6      418.60      418.76     20.62 o 
   5  -5   6      109.73      130.74     13.63 o 
   6  -5   6      300.49      313.03     19.79 o 
   7  -5   6      499.45      551.62     26.91 o 
   8  -5   6        6.45       -2.01      9.72 o 
   9  -5   6      162.61      166.17     18.96 o 
  10  -5   6       12.60       14.22     12.21 o 
  11  -5   6        3.15        8.65     13.51 o 
 -11  -4   6        0.17        1.26      6.17 o 
 -10  -4   6       17.59       40.51      7.25 o 
  -9  -4   6       96.62      115.94     14.64 o 
  -8  -4   6        6.66        5.89      4.68 o 
  -7  -4   6      339.23      317.32     14.19 o 
  -6  -4   6      182.36      177.47      8.93 o 
  -5  -4   6        3.63        7.40      3.80 o 
  -4  -4   6       59.28       55.14      8.29 o 
  -3  -4   6      421.53      422.66     10.83 o 
  -2  -4   6      984.29     1032.12     15.58 o 
  -1  -4   6      475.97      492.56     10.09 o 
   0  -4   6     8851.10     9344.36     87.74 o 
   1  -4   6     2549.13     2725.19     35.49 o 
   2  -4   6      118.35      115.56     10.07 o 
   3  -4   6       23.28       28.68      7.35 o 
   4  -4   6       67.61       71.12      9.84 o 
   5  -4   6      237.31      266.09     17.07 o 
   6  -4   6       41.30       59.50     10.79 o 
   7  -4   6      408.72      396.00     21.69 o 
   8  -4   6       55.17       66.85     12.56 o 
   9  -4   6      457.33      431.32     25.72 o 
  10  -4   6      247.09      284.35     22.99 o 
  11  -4   6       12.32       -0.71     11.26 o 
 -11  -3   6        3.84        2.85      6.61 o 
 -10  -3   6       25.58       14.03      6.01 o 
  -9  -3   6      180.63      172.02     12.07 o 
  -8  -3   6      138.51      143.08      8.99 o 
  -7  -3   6      246.92      230.15     18.77 o 
  -6  -3   6     2365.73     2241.36     35.74 o 
  -5  -3   6       26.79       33.71      4.90 o 
  -4  -3   6       60.38       57.50      5.18 o 
  -3  -3   6      211.83      220.52      7.76 o 
  -2  -3   6       82.14       72.66      6.14 o 
  -1  -3   6      651.47      681.14     12.27 o 
   0  -3   6     6118.13     6272.26     60.71 o 
   1  -3   6     3062.21     3091.09     38.41 o 
   2  -3   6      489.98      517.25     18.49 o 
   3  -3   6      601.91      531.36     19.68 o 
   4  -3   6        3.21        6.52      5.10 o 
   5  -3   6       30.44       35.32      8.06 o 
   6  -3   6      187.22      160.13     13.75 o 
   7  -3   6      622.47      636.84     26.19 o 
   8  -3   6       25.79       18.96      8.77 o 
   9  -3   6      639.58      674.30     29.63 o 
  10  -3   6      714.18      750.87     32.12 o 
  11  -3   6       41.44       27.85     12.80 o 
 -11  -2   6        2.36        0.68      7.15 o 
 -10  -2   6        7.57        1.01      5.66 o 
  -9  -2   6      256.31      240.84     11.21 o 
  -8  -2   6      223.97      231.81     10.39 o 
  -7  -2   6      255.60      226.28     11.75 o 
  -6  -2   6     5198.40     5133.45     99.21 o 
  -5  -2   6      419.24      417.54     11.48 o 
  -4  -2   6      638.89      590.89     24.63 o 
  -3  -2   6      195.06      174.93      7.96 o 
  -2  -2   6        0.34        4.84      2.22 o 
  -1  -2   6       55.50       54.07      3.25 o 
   0  -2   6     1351.60     1336.81     19.86 o 
   1  -2   6      554.46      528.09     22.28 o 
   2  -2   6       51.09       55.23      6.76 o 
   3  -2   6     1635.97     1357.25     33.07 o 
   4  -2   6     2228.70     2236.36     48.48 o 
   5  -2   6      193.19      195.21     13.28 o 
   6  -2   6       62.58       59.50      9.36 o 
   7  -2   6        6.91        6.64      6.64 o 
   8  -2   6       14.11       18.49      7.59 o 
   9  -2   6      409.42      366.72     21.57 o 
  10  -2   6      904.14      826.72     32.59 o 
  11  -2   6      110.23      112.60     16.12 o 
 -11  -1   6        1.69        3.03      7.20 o 
 -10  -1   6        8.92       16.95      7.12 o 
  -9  -1   6        0.11       -1.72      4.71 o 
  -8  -1   6       25.70       14.43      7.12 o 
  -7  -1   6      145.40      139.51      8.16 o 
  -6  -1   6     1941.17     1940.03     30.61 o 
  -5  -1   6       79.86      115.85     32.71 o 
  -4  -1   6     1481.99     1498.57     22.32 o 
  -3  -1   6      175.29      141.13      4.69 o 
  -2  -1   6       14.69       17.02      2.33 o 
  -1  -1   6      155.45      158.06      4.79 o 
   0  -1   6       17.64       17.52      2.82 o 
   1  -1   6       15.80       17.03      7.53 o 
   2  -1   6      278.89      313.32      7.14 o 
   3  -1   6     2362.16     2210.05     45.87 o 
   4  -1   6     2794.99     2597.16     53.10 o 
   5  -1   6        3.61        8.06      4.86 o 
   6  -1   6     1433.72     1377.52     36.27 o 
   8  -1   6      169.17      169.02     14.10 o 
   9  -1   6       44.22       43.49      7.38 o 
  10  -1   6      113.92      137.22     11.10 o 
  11  -1   6       72.33       81.19     10.22 o 
  12  -1   6       77.12       93.40     17.19 o 
 -11   0   6        7.12       -2.30     12.98 o 
 -10   0   6      112.73      115.10     11.80 o 
  -9   0   6       47.89       63.79      9.08 o 
  -8   0   6       68.04       66.09     10.19 o 
  -7   0   6        3.41       -1.30      4.18 o 
  -6   0   6        9.37        4.98      3.92 o 
  -5   0   6        0.74        5.72      3.55 o 
  -4   0   6      118.78      119.82      6.46 o 
  -3   0   6     1540.68     1546.05     17.67 o 
  -2   0   6     1825.36     1652.36     18.16 o 
  -1   0   6      325.42      321.91      6.56 o 
   0   0   6       13.26       19.73      2.50 o 
   1   0   6      117.80      121.07      5.21 o 
   2   0   6        7.46        6.40      2.34 o 
   3   0   6     1144.93     1024.19     26.79 o 
   4   0   6     1786.64     1772.21     39.94 o 
   5   0   6       38.90       49.31      7.47 o 
   6   0   6     3984.98     4004.51     55.98 o 
   7   0   6     3504.45     3555.51     52.33 o 
   8   0   6       17.78       12.29      5.37 o 
   9   0   6       11.28        0.09      5.27 o 
  10   0   6       67.94       67.83      9.06 o 
  11   0   6        1.94        8.25     10.55 o 
  12   0   6       41.70       53.81     15.41 o 
 -11   1   6        2.16        4.86     11.02 o 
 -10   1   6       85.37       94.75     11.40 o 
  -9   1   6      178.63      186.05     28.68 o 
  -8   1   6       27.00       27.12      7.05 o 
  -7   1   6        0.73        4.59     10.85 o 
  -6   1   6      163.56      160.80     10.02 o 
  -5   1   6        1.69        2.52      3.34 o 
  -4   1   6       37.57       33.47      4.28 o 
  -3   1   6     1925.17     1824.32     20.13 o 
  -2   1   6     1815.54     1872.67     22.70 o 
  -1   1   6      147.47      153.29      4.83 o 
   0   1   6     3490.86     3605.06     43.46 o 
   1   1   6     2421.53     2325.30     30.80 o 
   2   1   6       17.22       20.21      7.23 o 
   3   1   6        5.46       -3.08      3.08 o 
   4   1   6       56.66       61.45      4.68 o 
   5   1   6       90.94       72.98      6.26 o 
   6   1   6     4057.37     4097.70     57.05 o 
   7   1   6     5164.52     4921.88     67.27 o 
   8   1   6       13.72       12.15      5.29 o 
   9   1   6       24.62       23.78      6.19 o 
  10   1   6      266.93      300.38     21.51 o 
  11   1   6       20.65       17.66      7.02 o 
  12   1   6        0.39        3.32     10.43 o 
  13   1   6       23.89        6.16     13.28 o 
 -10   2   6        8.08       17.05      8.34 o 
  -9   2   6      262.43      252.73     15.15 o 
  -8   2   6       89.46      104.09     15.29 o 
  -7   2   6       94.56       80.61      9.13 o 
  -6   2   6      172.81      165.06     12.27 o 
  -5   2   6       89.17       96.46     18.85 o 
  -4   2   6      106.21      102.45      5.99 o 
  -3   2   6        8.72       12.08      2.67 o 
  -2   2   6      761.29      777.83     16.31 o 
  -1   2   6        6.91        6.34      2.47 o 
   0   2   6     9867.99    10082.78    111.93 o 
   1   2   6     6072.17     6217.77     70.97 o 
   2   2   6      347.17      321.77     12.86 o 
   3   2   6      917.49      927.71     25.36 o 
   4   2   6     1538.54     1623.56     20.56 o 
   5   2   6      407.10      422.98     22.64 o 
   6   2   6       47.45       49.47      7.76 o 
   7   2   6      869.26      886.65     20.92 o 
   8   2   6      270.34      263.79     12.26 o 
   9   2   6        3.77        6.51      5.37 o 
  10   2   6      371.70      366.39     15.37 o 
  11   2   6       49.08       41.34      8.12 o 
  12   2   6       65.83       94.70     17.42 o 
  13   2   6       27.03       18.96     13.04 o 
 -10   3   6        2.78       -3.18      7.20 o 
  -9   3   6       12.35       20.63      8.65 o 
  -8   3   6       33.04       38.93      8.11 o 
  -7   3   6      255.86      272.84     41.01 o 
  -6   3   6      269.31      275.12     18.13 o 
  -5   3   6        9.11       12.59      5.15 o 
  -4   3   6      144.98      154.59      8.18 o 
  -3   3   6      839.14      826.09     14.63 o 
  -2   3   6      207.65      199.49      6.00 o 
  -1   3   6        1.02       -2.89      2.89 o 
   0   3   6     2044.91     2096.81     25.11 o 
   1   3   6     2226.97     2230.48     25.95 o 
   2   3   6       13.74       37.00      4.67 o 
   3   3   6     1426.76     1291.47     32.48 o 
   4   3   6     1907.11     1690.36     22.05 o 
   5   3   6        8.61        8.68      3.05 o 
   6   3   6      249.72      233.82     10.63 o 
   7   3   6        6.26        0.92      4.33 o 
   8   3   6      135.60      110.56     20.39 o 
   9   3   6        6.73        4.80      4.93 o 
  10   3   6      350.10      360.12     15.70 o 
  11   3   6       18.69        0.47      9.13 o 
  12   3   6      132.36      111.89     18.13 o 
  13   3   6      172.22      209.56     23.71 o 
 -10   4   6        7.36       15.05     12.21 o 
  -9   4   6       11.23       15.31      8.54 o 
  -8   4   6        4.48       -2.56      7.88 o 
  -7   4   6       31.95       25.14     17.30 o 
  -6   4   6      179.54      178.85     11.41 o 
  -5   4   6       31.54       25.39     13.33 o 
  -4   4   6      189.29      200.24      8.33 o 
  -3   4   6     1403.81     1455.90     21.57 o 
  -2   4   6      597.67      594.75     15.14 o 
  -1   4   6       88.91      112.72      5.54 o 
   0   4   6      209.34      246.21      9.04 o 
   1   4   6      602.56      580.00     11.53 o 
   2   4   6      116.51      164.40     12.09 o 
   3   4   6     1667.25     1567.19     33.42 o 
   4   4   6     2899.52     2935.83     60.70 o 
   5   4   6       88.27       76.22      7.07 o 
   6   4   6      735.12      782.84     28.84 o 
   7   4   6      283.83      292.24     22.28 o 
   8   4   6       13.42       10.81      5.20 o 
   9   4   6       61.89       68.05      8.44 o 
  10   4   6      181.83      192.01     11.98 o 
  11   4   6        5.21        2.37     11.02 o 
  12   4   6       55.05       61.40     15.65 o 
  13   4   6      219.00      266.33     25.96 o 
  -9   5   6       81.88       81.78      9.52 o 
  -8   5   6        0.66       -1.55      7.28 o 
  -7   5   6        5.82        1.95      6.29 o 
  -6   5   6       79.54       93.42      9.85 o 
  -5   5   6      118.98      100.53     10.67 o 
  -4   5   6       46.30       46.59      6.82 o 
  -3   5   6      972.38      932.28     17.17 o 
  -2   5   6     1019.31      924.23     20.44 o 
  -1   5   6       78.47       64.30      5.07 o 
   0   5   6     1206.51     1138.24     17.44 o 
   1   5   6       40.88       46.04     12.21 o 
   2   5   6       39.09       52.74      8.30 o 
   3   5   6     1302.02     1296.93     23.44 o 
   4   5   6     1786.75     1616.30     35.25 o 
   5   5   6        2.91        1.59      3.24 o 
   6   5   6     1084.97     1059.55     17.94 o 
   7   5   6      922.21      979.89     24.77 o 
   8   5   6       10.97        7.12      5.39 o 
   9   5   6       64.64       64.94     14.76 o 
  10   5   6        2.72        2.77      6.18 o 
  11   5   6       18.74       11.73     11.38 o 
  12   5   6       29.80        4.27     12.68 o 
  13   5   6      166.22      182.89     23.94 o 
  -9   6   6      144.06      119.83     19.56 o 
  -8   6   6       38.15       44.96      8.13 o 
  -7   6   6       71.51       76.71      8.71 o 
  -6   6   6       95.53       90.88      8.43 o 
  -5   6   6       21.58       23.41      7.33 o 
  -4   6   6        5.73       13.21      4.83 o 
  -3   6   6      588.58      612.26     14.73 o 
  -2   6   6      649.39      625.37     17.72 o 
  -1   6   6       77.32       79.66     10.17 o 
   0   6   6      845.35      818.94     20.27 o 
   1   6   6      994.00      931.15     28.92 o 
   2   6   6       26.59       22.76      7.11 o 
   3   6   6       79.99       96.50      6.17 o 
   4   6   6        1.88       -2.99      3.25 o 
   5   6   6      151.56      128.82      6.99 o 
   6   6   6      275.94      305.74     13.45 o 
   7   6   6       83.36      102.16      6.63 o 
   8   6   6       22.35       17.94      6.02 o 
   9   6   6      177.25      169.94     12.56 o 
  10   6   6      393.46      436.27     17.06 o 
  11   6   6       45.97       61.04     15.53 o 
  12   6   6        5.62        5.93     13.04 o 
  -8   7   6        4.81       10.83      6.96 o 
  -7   7   6       80.45       91.93     14.88 o 
  -6   7   6      268.88      246.74     13.14 o 
  -5   7   6       30.26       31.54      6.36 o 
  -4   7   6        0.56       -3.71      3.89 o 
  -3   7   6       62.82       57.78      6.49 o 
  -2   7   6      138.10      145.24      8.10 o 
  -1   7   6       25.49       19.38      4.63 o 
   0   7   6      152.98      160.32      7.74 o 
   1   7   6       26.41       41.60      9.01 o 
   2   7   6        9.37       -5.33      5.69 o 
   3   7   6      760.25      787.51     27.05 o 
   4   7   6      340.51      336.92     10.92 o 
   5   7   6        0.23       -0.07      3.88 o 
   6   7   6       11.02       14.79      4.46 o 
   7   7   6        6.85       17.41      4.62 o 
   8   7   6       49.88       63.21     13.75 o 
   9   7   6      153.68      166.61     11.84 o 
  10   7   6      700.26      687.58     21.95 o 
  11   7   6      222.03      209.32     23.71 o 
  12   7   6        0.27        2.61     12.21 o 
  -7   8   6        5.58        8.82      7.08 o 
  -6   8   6       85.40       96.64      9.59 o 
  -5   8   6       45.36       38.20      6.18 o 
  -4   8   6       38.55       39.71      6.59 o 
  -3   8   6       42.69       42.38     10.32 o 
  -2   8   6        0.81       -3.14      4.34 o 
  -1   8   6       39.26       37.24      8.25 o 
   0   8   6       88.41       86.52     13.04 o 
   1   8   6       17.98       14.58      7.82 o 
   2   8   6      114.53      131.01      9.85 o 
   3   8   6      581.76      504.33     24.59 o 
   4   8   6     1745.88     1771.60     69.16 o 
   5   8   6        2.18        1.11      4.01 o 
   6   8   6       76.19       74.02      6.92 o 
   7   8   6       63.40       55.10      6.60 o 
   8   8   6      119.33      117.57      9.08 o 
   9   8   6       56.88       51.77      8.66 o 
  10   8   6      469.88      554.23     33.78 o 
  11   8   6      170.81      142.23     21.45 o 
  12   8   6        8.84        5.10     14.46 o 
  -6   9   6       24.69       17.57      8.62 o 
  -5   9   6       71.65       65.68      8.68 o 
  -4   9   6        2.46       -5.30      5.30 o 
  -3   9   6      251.74      248.62     11.74 o 
  -2   9   6      153.18      151.24      9.60 o 
  -1   9   6       19.61       16.71      9.48 o 
   0   9   6        0.01       12.92      9.25 o 
   1   9   6      228.24      290.63     20.62 o 
   2   9   6       17.20        7.46      5.65 o 
   3   9   6      706.38      721.20     46.94 o 
   4   9   6     1437.11     1409.37     36.74 o 
   5   9   6      245.15      273.72     13.35 o 
   6   9   6      233.15      201.64     15.88 o 
   7   9   6      180.00      186.12     10.00 o 
   8   9   6       17.54       22.59      5.99 o 
   9   9   6        3.98       -3.53      6.62 o 
  10   9   6       92.23      111.53     20.15 o 
  11   9   6       85.24      104.66     21.33 o 
  -5  10   6       50.60       47.51      8.07 o 
  -4  10   6        5.20       -5.72      5.72 o 
  -3  10   6      208.50      216.53     25.54 o 
  -2  10   6      169.71      161.32     19.32 o 
  -1  10   6       38.70       19.08     11.14 o 
   0  10   6      221.71      214.42     20.15 o 
   1  10   6        3.20        7.01      6.46 o 
   2  10   6       57.69       46.80      8.28 o 
   3  10   6       19.20       10.89      6.61 o 
   4  10   6      468.29      510.08     18.47 o 
   5  10   6       90.46       79.18      9.43 o 
   6  10   6      241.69      236.48     22.88 o 
   7  10   6      345.56      335.03     23.65 o 
   8  10   6       21.74       15.80      6.19 o 
   9  10   6       16.63       15.19      6.47 o 
  10  10   6       10.82        3.08     13.51 o 
  -3  11   6       52.21       61.04     15.76 o 
  -2  11   6       89.00       87.12     16.71 o 
  -1  11   6       25.51       20.62     12.09 o 
   0  11   6      259.79      245.18     14.81 o 
   1  11   6       55.93       58.08      9.37 o 
   2  11   6       14.13       -2.79     10.96 o 
   3  11   6        2.33       -2.96      5.95 o 
   4  11   6       55.69       60.79     14.82 o 
   5  11   6       45.55       34.51      8.77 o 
   6  11   6       45.47       32.46      8.13 o 
   7  11   6      144.70      133.82     11.89 o 
   8  11   6       20.10        9.25      7.29 o 
   9  11   6        2.33       10.36      6.66 o 
  -2  12   6       91.35      134.88     20.03 o 
  -1  12   6        0.28        0.32      7.15 o 
   0  12   6      221.96      230.11     15.81 o 
   1  12   6      180.62      186.32     23.65 o 
   2  12   6       10.83       -1.93      7.08 o 
   3  12   6        1.98        0.06      7.04 o 
   4  12   6        0.70       -6.18      9.13 o 
   5  12   6       11.76       10.00     10.61 o 
   6  12   6        0.27        1.28      7.17 o 
   7  12   6       66.97       76.86     11.09 o 
   8  12   6       70.75       79.23     11.05 o 
   1  13   6      161.85      167.27     14.77 o 
   2  13   6       11.12       23.82     10.85 o 
   3  13   6       27.59       30.78      9.39 o 
   4  13   6       15.26       14.71      8.90 o 
   5  13   6        4.20       -2.17      7.89 o 
  -5 -12   7        0.56       -4.19      7.37 o 
  -4 -12   7       12.80        7.97      7.80 o 
  -3 -12   7        2.60        2.61     12.21 o 
  -1 -12   7      137.29      143.77     18.96 o 
   0 -12   7       50.83       54.40     15.41 o 
   1 -12   7       12.28       15.65     12.45 o 
   2 -12   7       16.55        9.36     12.56 o 
  -7 -11   7       93.11      102.73     19.91 o 
  -6 -11   7       11.61        1.75      7.12 o 
  -5 -11   7       24.23       12.02      7.62 o 
  -4 -11   7        2.45       -0.07      6.83 o 
  -3 -11   7       16.69       16.41      7.21 o 
  -2 -11   7        0.26       -3.20     10.67 o 
  -1 -11   7       86.83       68.40     12.98 o 
   0 -11   7       64.75       71.83     15.05 o 
   1 -11   7       29.90       32.59     13.16 o 
   2 -11   7      165.68      185.73     21.45 o 
   3 -11   7        6.52       11.85     13.16 o 
   4 -11   7       15.58        1.90     12.68 o 
  -8 -10   7       48.05       55.57     10.74 o 
  -7 -10   7      135.52      139.82     13.13 o 
  -6 -10   7       13.25       -0.37      6.92 o 
  -5 -10   7      126.99      121.09     11.72 o 
  -4 -10   7      190.52      165.94     15.65 o 
  -3 -10   7        2.90       -0.61      5.72 o 
  -2 -10   7        7.99        4.25      6.03 o 
  -1 -10   7       70.40       80.55     10.35 o 
   0 -10   7      111.64      118.91     14.40 o 
   1 -10   7       10.73       10.49      7.59 o 
   2 -10   7      258.56      271.78     22.99 o 
   3 -10   7       75.15       76.45     16.00 o 
   4 -10   7       52.65       50.73     14.93 o 
   5 -10   7       26.66       31.53     14.82 o 
   6 -10   7        4.56       11.62     14.93 o 
  -9  -9   7        1.24       -3.08     21.33 o 
  -8  -9   7        2.58       14.42     10.19 o 
  -7  -9   7       36.69       36.93      8.50 o 
  -6  -9   7        0.66       -5.68      5.68 o 
  -5  -9   7      230.89      243.02     13.66 o 
  -4  -9   7      383.96      358.92     16.36 o 
  -3  -9   7       12.27        7.16      5.86 o 
  -2  -9   7        8.72        6.68      5.33 o 
  -1  -9   7      151.75      145.31     14.52 o 
   0  -9   7      103.97       85.61     10.02 o 
   1  -9   7       45.98       45.71     12.62 o 
   2  -9   7      264.75      279.69     14.99 o 
   3  -9   7      355.00      385.21     25.13 o 
   4  -9   7       16.39       32.83     12.21 o 
   5  -9   7      196.61      227.57     22.76 o 
   6  -9   7       32.47       39.35     14.70 o 
   7  -9   7        0.36       -1.30     13.28 o 
  -9  -8   7        4.56        4.91      6.34 o 
  -8  -8   7        1.35       -2.11      5.61 o 
  -7  -8   7       25.81       15.53      7.03 o 
  -6  -8   7       15.56       10.10      6.47 o 
  -5  -8   7      107.49      116.04     10.27 o 
  -4  -8   7      414.81      402.03     15.66 o 
  -3  -8   7       98.96       87.48      9.72 o 
  -2  -8   7       62.24       73.78      8.00 o 
  -1  -8   7        4.99        7.20      4.06 o 
   0  -8   7       29.58       25.26      6.87 o 
   1  -8   7       78.51       83.53      9.51 o 
   2  -8   7       84.63       87.93      9.64 o 
   3  -8   7       86.76       84.49      9.91 o 
   4  -8   7        1.13       -8.42      8.42 o 
   5  -8   7      402.54      398.84     25.72 o 
   6  -8   7      314.99      354.04     25.36 o 
   7  -8   7        4.81       10.07     12.92 o 
   8  -8   7       63.99       90.08     18.61 o 
 -10  -7   7       54.30       61.96      8.62 o 
  -9  -7   7        2.79       -3.07      6.03 o 
  -8  -7   7        8.80        6.32      5.44 o 
  -7  -7   7        2.75        5.43      4.98 o 
  -6  -7   7        1.80       12.21      6.38 o 
  -5  -7   7       17.25       13.51      5.96 o 
  -4  -7   7      161.14      179.29     11.50 o 
  -3  -7   7      160.65      163.99     10.10 o 
  -2  -7   7      161.71      174.03      7.99 o 
  -1  -7   7      747.84      780.55     15.67 o 
   0  -7   7      182.79      184.93     11.10 o 
   1  -7   7       79.71       85.88      8.71 o 
   2  -7   7      336.93      397.60     19.26 o 
   3  -7   7       30.49       22.40      6.39 o 
   4  -7   7        7.38        7.82      9.13 o 
   5  -7   7      250.89      274.39     21.45 o 
   6  -7   7      400.04      368.14     24.77 o 
   7  -7   7       12.86       12.56     11.50 o 
   8  -7   7      134.16      185.73     21.69 o 
   9  -7   7      105.20      152.78     21.69 o 
 -10  -6   7       31.90       26.96      7.49 o 
  -9  -6   7        0.08       -1.98      5.58 o 
  -8  -6   7       50.18       47.66     11.15 o 
  -7  -6   7       63.24       73.14     10.98 o 
  -6  -6   7       16.66       26.33      6.74 o 
  -5  -6   7       28.34       22.31      5.36 o 
  -4  -6   7      171.89      176.30     10.41 o 
  -3  -6   7        6.38        7.39      4.62 o 
  -2  -6   7        5.25        1.73      3.54 o 
  -1  -6   7     1044.63     1013.69     30.16 o 
   0  -6   7      921.48      901.28     15.93 o 
   1  -6   7      180.23      197.44     10.97 o 
   2  -6   7      989.59     1000.10     28.45 o 
   3  -6   7      423.42      422.90     21.81 o 
   4  -6   7       13.64        7.11      8.18 o 
   5  -6   7        5.33       15.41      9.25 o 
   6  -6   7      182.10      162.74     17.54 o 
   7  -6   7       44.44       67.20     14.58 o 
   8  -6   7       88.43      103.12     17.19 o 
   9  -6   7      177.59      207.42     21.81 o 
  10  -6   7        1.15       -2.61     12.45 o 
 -10  -5   7        8.39        9.92      6.23 o 
  -9  -5   7        6.98        0.56      6.52 o 
  -8  -5   7       45.13       40.25      6.73 o 
  -7  -5   7      257.14      263.00     15.09 o 
  -6  -5   7        6.50       10.01      4.70 o 
  -5  -5   7      128.58      131.28      7.99 o 
  -4  -5   7      378.04      354.04     11.56 o 
  -3  -5   7        2.59        5.19      4.44 o 
  -2  -5   7       85.60       82.97      5.53 o 
  -1  -5   7       99.78       89.65      5.54 o 
   0  -5   7      872.67      882.21     15.02 o 
   1  -5   7       19.85       16.35      5.00 o 
   2  -5   7     1584.58     1672.89     42.55 o 
   3  -5   7      869.62      939.80     31.05 o 
   4  -5   7       11.18        9.84      7.35 o 
   5  -5   7       45.41       50.85     10.55 o 
   6  -5   7       34.21       42.79     11.02 o 
   7  -5   7        1.46       -0.12      8.18 o 
   8  -5   7       57.03       30.34     11.73 o 
   9  -5   7      211.59      228.52     21.93 o 
  10  -5   7       33.44       27.74     13.16 o 
 -11  -4   7        4.10        3.95      6.67 o 
 -10  -4   7        0.37       -4.75      5.51 o 
  -9  -4   7        1.45        0.53      5.27 o 
  -8  -4   7        4.28        5.28      5.05 o 
  -7  -4   7      239.48      232.28     10.68 o 
  -6  -4   7      154.15      143.50      8.93 o 
  -5  -4   7      132.81      131.05      7.92 o 
  -4  -4   7      689.88      689.77     15.24 o 
  -3  -4   7        3.56        3.11      3.42 o 
  -2  -4   7      175.10      164.29      6.54 o 
  -1  -4   7       39.43       48.41      5.96 o 
   0  -4   7       17.67       18.68      5.02 o 
   1  -4   7        4.18       -2.01      4.98 o 
   2  -4   7     1889.72     1929.02     44.92 o 
   3  -4   7     1094.54     1128.38     32.71 o 
   4  -4   7       10.32       12.56      6.87 o 
   5  -4   7      848.69      898.43     30.82 o 
   6  -4   7      148.35      157.29     14.82 o 
   7  -4   7        1.36       -5.45      8.18 o 
   8  -4   7        1.42        4.27      9.60 o 
   9  -4   7      101.34      117.22     16.36 o 
  10  -4   7       71.09       82.97     15.76 o 
  11  -4   7       24.30        7.23     11.85 o 
 -11  -3   7       40.12       43.57      8.33 o 
 -10  -3   7       41.00       42.02      9.35 o 
  -9  -3   7       36.57       25.79      6.29 o 
  -8  -3   7       17.01       11.81      5.28 o 
  -7  -3   7        3.88        5.40      4.83 o 
  -6  -3   7       14.17       15.52      4.76 o 
  -5  -3   7      145.38      129.60      9.90 o 
  -4  -3   7      824.88      857.94     16.91 o 
  -3  -3   7      387.57      399.68     10.95 o 
  -2  -3   7        5.99        5.58      2.47 o 
  -1  -3   7     1322.92     1400.29     21.51 o 
   0  -3   7     1330.13     1382.42     22.28 o 
   1  -3   7      313.46      328.38      8.77 o 
   2  -3   7      131.42      124.93     10.67 o 
   3  -3   7      410.41      407.73     17.90 o 
   4  -3   7        6.52        8.65      6.04 o 
   5  -3   7      804.18      746.84     26.67 o 
   6  -3   7      578.98      539.06     23.47 o 
   7  -3   7       85.32       83.32     12.09 o 
   8  -3   7      460.45      402.64     22.40 o 
   9  -3   7       56.32       42.79     11.62 o 
  10  -3   7       10.35       -2.49     10.07 o 
  11  -3   7       18.52        0.36     10.43 o 
 -11  -2   7       14.13       11.97     10.67 o 
 -10  -2   7       48.01       46.14     15.59 o 
  -9  -2   7       51.71       40.15      9.49 o 
  -8  -2   7      121.22      103.91      8.50 o 
  -7  -2   7      402.41      359.54     12.40 o 
  -6  -2   7      537.59      528.87     22.38 o 
  -5  -2   7        6.13       -1.59      3.74 o 
  -4  -2   7      286.63      253.99     11.04 o 
  -3  -2   7      537.21      504.29     12.01 o 
  -2  -2   7      143.92      137.22      5.13 o 
  -1  -2   7      833.91      780.85     11.68 o 
   0  -2   7     1629.97     1683.87     24.45 o 
   1  -2   7       43.67       31.24      8.42 o 
   2  -2   7      290.18      317.18     14.93 o 
   3  -2   7      127.28      142.94     11.02 o 
   4  -2   7       40.00       40.42      7.59 o 
   5  -2   7      178.92      182.29     13.75 o 
   6  -2   7      399.38      366.72     19.44 o 
   7  -2   7       30.95       19.79      7.94 o 
   8  -2   7      625.19      650.59     27.14 o 
   9  -2   7      333.05      356.88     22.40 o 
  10  -2   7        8.77       -0.36      9.72 o 
  11  -2   7       15.59       20.03     11.62 o 
  12  -2   7        7.35        8.65     12.09 o 
 -11  -1   7        0.19        2.73     11.14 o 
 -10  -1   7       13.89        2.93      7.32 o 
  -9  -1   7        2.78        2.94      6.70 o 
  -8  -1   7       60.02       79.84      7.82 o 
  -6  -1   7      160.70      138.24     18.49 o 
  -5  -1   7      110.80      106.48      7.10 o 
  -4  -1   7       56.86       49.24      5.34 o 
  -3  -1   7       48.47       58.85      5.27 o 
  -2  -1   7       12.77       16.61      2.66 o 
  -1  -1   7     1150.94     1132.90     16.24 o 
   0  -1   7     1756.86     1740.20     25.04 o 
   1  -1   7       37.89       37.16      3.66 o 
   2  -1   7     1532.91     1491.78     35.20 o 
   3  -1   7      144.82      128.25     10.19 o 
   4  -1   7        6.75       -2.25      4.50 o 
   5  -1   7      326.51      316.35     17.07 o 
   6  -1   7      354.87      328.32     17.42 o 
   7  -1   7      112.61      113.67     11.97 o 
   8  -1   7      126.66      117.58     13.39 o 
   9  -1   7      796.47      739.73     29.28 o 
  10  -1   7      123.11      119.71     14.93 o 
  11  -1   7        9.13       16.59     11.02 o 
 -10   0   7        9.45        0.03      7.67 o 
  -9   0   7       12.58        4.18      7.08 o 
  -8   0   7        9.03       16.88      6.61 o 
  -7   0   7      217.41      203.29     12.05 o 
  -6   0   7      311.62      295.21     10.72 o 
  -5   0   7      101.98      119.23      8.93 o 
  -4   0   7       79.94       82.84      6.13 o 
  -3   0   7        9.17       14.40      2.98 o 
  -2   0   7       62.02       69.10      3.92 o 
  -1   0   7     1194.44     1123.62     14.50 o 
   0   0   7       53.31       49.72      3.72 o 
   1   0   7       23.51       16.10      3.05 o 
   2   0   7     2678.53     2899.30     59.32 o 
   3   0   7     2730.70     2626.20     53.57 o 
   4   0   7        0.20        2.13      4.50 o 
   5   0   7        3.32        2.37      5.45 o 
   6   0   7      101.33       65.19     10.07 o 
   7   0   7        0.17        0.83      5.93 o 
   8   0   7       15.32       23.35      8.18 o 
   9   0   7      408.09      392.32     15.87 o 
  10   0   7      132.20      157.71     11.75 o 
  11   0   7       70.71       67.08     11.50 o 
  12   0   7      365.23      440.68     29.51 o 
 -10   1   7        4.34        8.60      8.23 o 
  -9   1   7        2.00        0.03      6.19 o 
  -8   1   7       37.03       36.88      7.93 o 
  -7   1   7      214.66      220.17     20.33 o 
  -6   1   7      264.82      247.12     12.58 o 
  -5   1   7      132.19      131.26      9.65 o 
  -4   1   7      959.45      928.03     17.34 o 
  -3   1   7      158.36      163.32      6.45 o 
  -2   1   7      274.69      301.05      7.73 o 
  -1   1   7       76.98       84.62      5.44 o 
   0   1   7       22.47       16.43      2.83 o 
   1   1   7       20.47       30.32      3.69 o 
   2   1   7      781.58      675.38     21.28 o 
   3   1   7     2766.27     2604.86     53.46 o 
   4   1   7      117.31      119.48     10.19 o 
   5   1   7     1482.23     1420.43     36.86 o 
   6   1   7     5135.20     5028.86     93.99 o 
   7   1   7        2.38        2.82      5.51 o 
   8   1   7      397.37      415.70     23.71 o 
   9   1   7      125.56      144.57     10.73 o 
  10   1   7       97.82      100.81     11.56 o 
  11   1   7       47.66       62.69      9.65 o 
  12   1   7      332.13      379.40     28.45 o 
 -10   2   7       56.21       38.99     10.24 o 
  -9   2   7        4.46        6.42      7.37 o 
  -8   2   7        2.84        3.50      6.60 o 
  -7   2   7       78.87      105.04     24.71 o 
  -6   2   7      126.74      123.53     13.10 o 
  -5   2   7       13.67        7.47      5.20 o 
  -4   2   7      926.38      889.40     25.31 o 
  -3   2   7      575.04      570.77     10.47 o 
  -2   2   7      118.33      129.36      5.97 o 
  -1   2   7      829.23      898.54     13.16 o 
   0   2   7     1081.28     1123.64     19.90 o 
   1   2   7       11.29        7.43      2.57 o 
   2   2   7       12.17       11.85      3.52 o 
   3   2   7     1341.73     1286.02     32.71 o 
   4   2   7      259.41      257.08     14.46 o 
   5   2   7     1917.34     2000.61     46.46 o 
   6   2   7     4700.93     4751.98     65.84 o 
   7   2   7       80.65       61.09      7.35 o 
   8   2   7      132.14      113.21     10.61 o 
   9   2   7       35.20       14.37     13.33 o 
  10   2   7       75.15       57.14      8.79 o 
  11   2   7        5.65       14.43      7.23 o 
  12   2   7      287.21      293.35     25.13 o 
  -9   3   7       17.20       27.49      9.07 o 
  -8   3   7        2.38       -3.36      6.14 o 
  -7   3   7        6.72       11.83      7.05 o 
  -6   3   7      177.92      173.55     30.17 o 
  -5   3   7        1.12        0.64      5.09 o 
  -4   3   7      659.47      617.40     17.53 o 
  -3   3   7      933.34      877.83     15.77 o 
  -2   3   7      104.73       94.73      6.09 o 
  -1   3   7     3572.40     3540.59     47.23 o 
   0   3   7     2535.25     2687.48     31.31 o 
   1   3   7        1.13       -1.74      2.42 o 
   2   3   7      150.43      198.93     18.96 o 
   3   3   7      689.45      672.28     22.99 o 
   4   3   7      104.84      112.96      6.58 o 
   5   3   7      982.66      943.99     21.28 o 
   6   3   7     2120.09     2058.68     42.97 o 
   7   3   7      419.56      386.67     14.57 o 
   8   3   7       20.69       25.29      6.06 o 
   9   3   7       84.31      100.65      9.62 o 
  10   3   7        4.27        3.64      6.12 o 
  11   3   7        7.61        0.56      6.38 o 
  12   3   7      128.47      104.42     18.37 o 
  -9   4   7       12.42        5.57      8.46 o 
  -8   4   7       27.42       24.88      8.19 o 
  -7   4   7       61.29       76.25     10.07 o 
  -6   4   7       12.40        9.22      6.64 o 
  -5   4   7        4.65       -1.27      7.47 o 
  -4   4   7      246.72      259.47     12.48 o 
  -3   4   7      316.33      297.64      9.76 o 
  -2   4   7        5.79       14.83      4.64 o 
  -1   4   7     3094.63     3080.07     56.72 o 
   0   4   7     2068.62     2005.43     25.77 o 
   1   4   7      112.39      128.17      5.97 o 
   2   4   7      148.18      128.50      7.88 o 
   3   4   7        6.70        0.47      4.86 o 
   4   4   7      148.09      143.15      8.71 o 
   5   4   7       89.33       93.55      9.98 o 
   6   4   7     1128.34     1099.92     30.22 o 
   7   4   7       48.25       35.16      6.41 o 
   8   4   7      566.30      576.76     18.55 o 
   9   4   7      687.50      673.70     32.06 o 
  10   4   7      102.02       96.09     20.62 o 
  11   4   7        3.58        4.32      6.15 o 
  12   4   7        7.51        4.15     12.21 o 
  -8   5   7       35.90       46.90     13.99 o 
  -7   5   7      236.08      238.03     14.89 o 
  -6   5   7       86.09       88.16     14.40 o 
  -5   5   7       34.21       29.79      7.42 o 
  -4   5   7      109.96      129.79      7.83 o 
  -3   5   7        0.67        0.69      3.91 o 
  -2   5   7        2.30        1.66      4.30 o 
  -1   5   7      777.91      849.80     20.54 o 
   0   5   7     1431.51     1341.13     25.52 o 
   1   5   7        2.24       -2.71      4.09 o 
   2   5   7      716.45      707.84     24.77 o 
   3   5   7      122.25      123.27     11.50 o 
   4   5   7       19.51       26.79      4.34 o 
   5   5   7        8.36       11.17      3.90 o 
   6   5   7       14.19        7.19      5.38 o 
   7   5   7       71.66       83.28     17.78 o 
   8   5   7      289.16      276.40     13.57 o 
   9   5   7     1018.93     1022.69     25.92 o 
  10   5   7      240.26      287.17     15.13 o 
  11   5   7       24.97       37.63     20.39 o 
  12   5   7      221.39      216.55     24.42 o 
  -8   6   7        1.12        0.95      6.51 o 
  -7   6   7      173.06      204.65     11.79 o 
  -6   6   7       90.41       77.23     10.29 o 
  -5   6   7      114.54      111.48     10.89 o 
  -4   6   7      306.35      300.50     17.96 o 
  -3   6   7      220.95      239.59     22.34 o 
  -2   6   7      108.70      106.11      7.10 o 
  -1   6   7        1.39        1.55      7.11 o 
   0   6   7      177.49      169.08     10.06 o 
   1   6   7       99.09       99.09     10.19 o 
   2   6   7      845.86      860.62     28.80 o 
   3   6   7     1008.20     1042.09     32.36 o 
   4   6   7      356.18      349.51     10.76 o 
   5   6   7       47.33       44.73      7.28 o 
   6   6   7       10.30       21.60      5.16 o 
   7   6   7        0.04        2.52      5.42 o 
   8   6   7       36.29       34.19      7.34 o 
   9   6   7      362.97      344.28     16.24 o 
  10   6   7      197.98      178.79     12.92 o 
  11   6   7       37.89       11.73     12.21 o 
  12   6   7      286.01      349.30     27.97 o 
  -7   7   7       36.03       32.88      7.79 o 
  -6   7   7       48.37       48.49      7.82 o 
  -5   7   7       25.96       18.04      5.99 o 
  -4   7   7      316.65      332.11     10.67 o 
  -3   7   7      140.37      148.68      8.74 o 
  -2   7   7        9.38        2.74      4.47 o 
  -1   7   7       26.74       31.18      5.15 o 
   0   7   7       13.87       19.31      5.85 o 
   1   7   7      180.73      167.95     14.58 o 
   2   7   7      312.87      297.27     18.13 o 
   3   7   7     1840.72     1774.11     33.07 o 
   4   7   7      446.26      439.08     12.41 o 
   5   7   7      291.21      303.08     15.93 o 
   6   7   7      460.32      563.74     19.30 o 
   7   7   7       77.28       89.04     10.43 o 
   8   7   7        1.24        3.43      8.12 o 
   9   7   7        0.52       13.53      6.69 o 
  10   7   7       30.09       35.41     10.43 o 
  11   7   7        0.99       -8.30     11.97 o 
  12   7   7      117.76      126.82     21.69 o 
  -6   8   7       10.43       12.15      8.67 o 
  -5   8   7        3.50       -0.45      6.53 o 
  -4   8   7      139.40      131.22      9.30 o 
  -3   8   7      131.03      135.35      9.22 o 
  -2   8   7        3.50        1.24      5.52 o 
  -1   8   7       56.84       48.03     16.00 o 
   0   8   7        9.99        0.95      8.06 o 
   1   8   7      137.70      135.59     14.70 o 
   2   8   7        0.40       -1.07      7.47 o 
   3   8   7      294.08      345.95     15.82 o 
   4   8   7       82.04       94.63      9.84 o 
   5   8   7      623.16      598.47     15.20 o 
   6   8   7     1227.55     1197.37     22.13 o 
   7   8   7      131.50      160.35      9.12 o 
   8   8   7      188.45      210.49     17.30 o 
   9   8   7      155.07      154.05     12.53 o 
  10   8   7        2.42       -1.23      6.73 o 
  11   8   7        0.56       -5.10     11.85 o 
  -5   9   7       46.01       47.27     13.99 o 
  -4   9   7       17.56       11.59      6.38 o 
  -3   9   7      219.15      216.85     11.34 o 
  -2   9   7       35.45       32.43      9.54 o 
  -1   9   7      207.92      228.28     19.44 o 
   0   9   7      257.60      273.92     20.15 o 
   1   9   7       11.33        8.89      9.60 o 
   2   9   7      258.52      235.83     13.20 o 
   3   9   7       84.54       89.80      9.76 o 
   4   9   7       45.45       44.10     14.22 o 
   5   9   7       54.80       59.40      8.30 o 
   6   9   7      584.27      585.37     19.19 o 
   7   9   7      150.04      164.83     11.35 o 
   8   9   7       55.19       64.87      9.90 o 
   9   9   7      217.32      222.72     14.78 o 
  10   9   7       58.79       77.72     13.45 o 
  -4  10   7        8.25        5.04      8.62 o 
  -3  10   7       53.33       52.98     14.10 o 
  -2  10   7        3.71        2.73     10.07 o 
  -1  10   7      189.20      177.32     19.32 o 
   0  10   7      395.04      377.27     25.25 o 
   1  10   7       14.82       20.51     10.79 o 
   2  10   7      279.19      289.56     15.14 o 
   3  10   7      220.77      201.40     13.45 o 
   4  10   7        2.46        8.26      6.79 o 
   5  10   7        0.81        3.62      6.62 o 
   6  10   7       31.58       28.67     10.90 o 
   7  10   7       51.29       56.61      8.84 o 
   8  10   7       10.45       14.86      6.08 o 
   9  10   7      139.83      134.73     13.16 o 
  10  10   7       86.34       91.54     11.78 o 
  -2  11   7       19.99       24.06     12.80 o 
  -1  11   7       18.09       23.47     13.63 o 
   0  11   7       93.70       92.57     16.83 o 
   1  11   7        1.40        4.11      7.10 o 
   2  11   7       69.10       68.31     11.73 o 
   3  11   7      215.74      248.26     15.05 o 
   4  11   7       29.99       43.05      9.54 o 
   5  11   7       84.39       88.16     25.42 o 
   6  11   7       32.40       23.93      8.00 o 
   7  11   7        4.86        3.98      7.36 o 
   8  11   7       16.05        4.32      7.54 o 
   0  12   7        3.54        4.02      7.49 o 
   1  12   7        6.21       13.33      7.88 o 
   2  12   7       26.02       25.79      8.82 o 
   3  12   7       76.07       54.35     12.45 o 
   4  12   7       18.54       20.27      8.50 o 
   5  12   7       61.06       65.62     10.87 o 
   6  12   7       90.65       87.57     11.75 o 
   7  12   7        0.06        8.66      8.42 o 
  -3 -12   8       14.02        7.47     12.56 o 
  -2 -12   8        6.98       12.33     12.33 o 
   0 -12   8        3.97        2.84     12.21 o 
  -6 -11   8        1.13        3.56     13.99 o 
  -5 -11   8       44.85       28.98      8.86 o 
  -4 -11   8       22.45       23.96     12.80 o 
  -3 -11   8        6.30       13.28     12.21 o 
  -2 -11   8       69.76       69.58     16.59 o 
  -1 -11   8        0.50        2.25     10.79 o 
   0 -11   8       30.11       19.40     16.00 o 
   1 -11   8       13.35       11.14     11.85 o 
   2 -11   8       56.33       87.47     18.13 o 
   3 -11   8        0.47       17.30     14.22 o 
  -7 -10   8       14.59       14.62      8.52 o 
  -6 -10   8        5.22        7.50      7.71 o 
  -5 -10   8       18.80       11.29      7.01 o 
  -4 -10   8       11.43        7.63      6.42 o 
  -3 -10   8        2.72       24.77     13.16 o 
  -2 -10   8       42.36       40.77     13.39 o 
  -1 -10   8       17.70        5.22     10.67 o 
   0 -10   8       66.77       71.27     12.68 o 
   1 -10   8       48.79       51.44      9.97 o 
   2 -10   8        4.88       -6.28     10.07 o 
   3 -10   8        7.57       14.34     12.21 o 
   4 -10   8       21.79       -4.50     10.31 o 
   5 -10   8       60.26       67.32     17.30 o 
  -8  -9   8        6.80        9.41     15.65 o 
  -7  -9   8        3.92        5.56      7.14 o 
  -6  -9   8        7.14       12.80      7.23 o 
  -5  -9   8        9.89        0.64      6.26 o 
  -4  -9   8        0.73        3.02      6.24 o 
  -3  -9   8       15.77       20.94      7.82 o 
  -2  -9   8        2.36        1.07      9.60 o 
  -1  -9   8       29.58       28.66      8.12 o 
   0  -9   8      106.89      116.23     11.37 o 
   1  -9   8      414.86      444.07     18.14 o 
   2  -9   8       44.75       48.50      9.21 o 
   3  -9   8       24.27       28.45      8.38 o 
   4  -9   8        0.29       -6.99     10.90 o 
   5  -9   8       53.38       65.90     16.83 o 
   6  -9   8        2.15        2.49     11.85 o 
  -9  -8   8        3.82        7.53      7.02 o 
  -8  -8   8       19.87       23.38      8.59 o 
  -7  -8   8       12.11       15.60      7.29 o 
  -6  -8   8       54.39       53.20      8.96 o 
  -5  -8   8       80.81       78.12      9.64 o 
  -4  -8   8        0.83       -1.74      5.38 o 
  -3  -8   8        4.65        9.14      5.75 o 
  -2  -8   8       27.10       42.22      7.21 o 
  -1  -8   8       64.77       47.39     10.13 o 
   0  -8   8       35.19       31.46      7.82 o 
   1  -8   8      542.57      555.48     19.18 o 
   2  -8   8      299.19      345.21     17.72 o 
   3  -8   8       41.70       39.30     10.90 o 
   4  -8   8      225.27      209.75     26.73 o 
   5  -8   8        2.62        3.67     11.14 o 
   6  -8   8       30.29       32.00     13.63 o 
   7  -8   8       10.06       28.80     14.10 o 
  -9  -7   8        5.10        2.31      6.30 o 
  -8  -7   8       19.29       19.67      6.71 o 
  -7  -7   8       47.93       49.75      7.27 o 
  -6  -7   8       20.64       20.66      7.01 o 
  -5  -7   8      408.71      392.79     16.48 o 
  -4  -7   8       36.72       44.80      7.62 o 
  -3  -7   8       63.38       81.56      8.46 o 
  -2  -7   8        5.82        4.21      7.11 o 
  -1  -7   8       31.27       36.76      7.59 o 
   0  -7   8        0.99        2.16      5.54 o 
   1  -7   8      261.51      287.14     13.72 o 
   2  -7   8      421.47      465.72     22.52 o 
   3  -7   8       22.48        5.98      5.82 o 
   4  -7   8      321.22      295.01     20.98 o 
   5  -7   8      173.96      151.83     17.54 o 
   6  -7   8        7.52       -0.47      9.72 o 
   7  -7   8       10.51       10.07     11.50 o 
   8  -7   8       19.82       47.65     15.53 o 
  -9  -6   8        0.45       -5.80      5.80 o 
  -8  -6   8       29.74       28.88      7.04 o 
  -7  -6   8       30.83       39.63      6.87 o 
  -6  -6   8       17.34        7.36      5.08 o 
  -5  -6   8      377.50      365.44     15.16 o 
  -4  -6   8      260.80      261.83     12.96 o 
  -3  -6   8      245.84      244.42     12.07 o 
  -2  -6   8      393.05      387.20     14.76 o 
  -1  -6   8       15.69       22.18      5.73 o 
   0  -6   8        0.05       -2.78      5.10 o 
   1  -6   8       48.50       53.23      7.37 o 
   2  -6   8      125.27      143.36     11.67 o 
   3  -6   8       38.30       51.32     10.55 o 
   4  -6   8      220.75      245.71     18.37 o 
   5  -6   8      533.38      535.86     27.50 o 
   6  -6   8       13.20        7.11      9.36 o 
   7  -6   8       97.92      106.32     17.07 o 
   8  -6   8        0.30       -9.48      9.48 o 
   9  -6   8        3.52       -8.42     10.67 o 
 -10  -5   8        0.03        1.71      6.47 o 
  -9  -5   8       32.77       32.30      8.37 o 
  -8  -5   8        6.29        7.47      6.05 o 
  -7  -5   8        3.07       -1.19      5.08 o 
  -6  -5   8       61.46       52.28      6.82 o 
  -5  -5   8      234.64      242.65     10.54 o 
  -4  -5   8      303.86      328.74     11.65 o 
  -3  -5   8      232.79      239.82     14.10 o 
  -2  -5   8     1833.77     1889.85     33.54 o 
  -1  -5   8      370.01      390.18     17.21 o 
   0  -5   8       18.73       33.91      6.13 o 
   1  -5   8        0.33       -4.36      4.36 o 
   2  -5   8       11.90        4.03      6.52 o 
   3  -5   8       22.19       11.02      7.59 o 
   4  -5   8        8.93       13.16      7.82 o 
   5  -5   8      463.00      456.09     24.06 o 
   6  -5   8       50.07       49.66     11.85 o 
   7  -5   8      538.25      495.09     27.14 o 
   8  -5   8      318.40      335.31     23.59 o 
   9  -5   8        0.24       -2.01     10.67 o 
  10  -5   8        2.38       -3.20     11.26 o 
 -10  -4   8        1.79       -4.75      6.29 o 
  -9  -4   8       65.70       51.64      8.37 o 
  -8  -4   8      219.21      219.97     11.72 o 
  -7  -4   8        2.89        3.75      5.20 o 
  -6  -4   8        6.59        6.62      5.25 o 
  -5  -4   8       80.95       84.43     12.27 o 
  -4  -4   8       17.04       23.26      5.03 o 
  -3  -4   8      132.49      155.35     14.68 o 
  -2  -4   8     2141.51     2226.09     36.11 o 
  -1  -4   8      955.39      964.55     19.86 o 
   0  -4   8       59.25       64.19      6.86 o 
   1  -4   8      236.00      210.89     10.51 o 
   2  -4   8       14.96       13.63      6.64 o 
   3  -4   8       65.63       55.94      9.60 o 
   4  -4   8       21.21       17.30      8.18 o 
   5  -4   8      621.47      645.73     26.55 o 
   6  -4   8       52.18       45.99     10.31 o 
   7  -4   8      818.56      820.92     32.71 o 
   8  -4   8      800.61      821.63     34.02 o 
   9  -4   8       15.10       19.32     11.85 o 
  10  -4   8       64.39       38.76     13.28 o 
 -10  -3   8       42.86       37.20      8.26 o 
  -9  -3   8       43.07       46.33     10.86 o 
  -8  -3   8      509.50      444.02     15.26 o 
  -7  -3   8       55.72       47.73      6.92 o 
  -6  -3   8       52.22       46.90      6.32 o 
  -5  -3   8       27.32       36.29      5.78 o 
  -4  -3   8       61.13       57.37      6.13 o 
  -3  -3   8       30.50       30.90      4.86 o 
  -2  -3   8      834.36      884.27     33.15 o 
  -1  -3   8      702.34      714.30     13.31 o 
   0  -3   8       86.94      102.46      5.57 o 
   1  -3   8     1032.55     1036.64     29.51 o 
   2  -3   8      463.45      466.40     19.44 o 
   3  -3   8       19.27       16.83      6.87 o 
   4  -3   8       65.51       52.86      9.72 o 
   5  -3   8      173.40      170.32     14.46 o 
   6  -3   8       15.73        9.84      7.11 o 
   7  -3   8      556.74      516.42     24.89 o 
   8  -3   8      959.28      947.15     35.32 o 
   9  -3   8       75.07       71.35     14.10 o 
  10  -3   8      120.38       87.47     15.76 o 
  11  -3   8       83.68      122.08     18.61 o 
 -10  -2   8        9.21       17.16      8.59 o 
  -9  -2   8       24.19       19.60      6.58 o 
  -8  -2   8      529.74      532.35     16.38 o 
  -7  -2   8       27.33       40.56      6.65 o 
  -6  -2   8      358.66      317.75     11.78 o 
  -5  -2   8       17.90       24.47      5.12 o 
  -4  -2   8       56.93       61.19      6.08 o 
  -3  -2   8        5.64        6.47      3.88 o 
  -2  -2   8        0.29        3.90      2.65 o 
  -1  -2   8       94.06       86.54      5.15 o 
   0  -2   8       41.86       59.30      4.56 o 
   1  -2   8     2065.69     2032.50     44.57 o 
   2  -2   8     2158.04     2102.67     46.70 o 
   3  -2   8       60.97       63.06      8.89 o 
   4  -2   8      210.02      225.08     14.70 o 
   5  -2   8      277.99      258.74     16.12 o 
   6  -2   8      261.51      225.68     16.00 o 
   7  -2   8      161.05      137.61     14.22 o 
   8  -2   8      161.38      165.23     16.00 o 
   9  -2   8      156.47      179.33     17.66 o 
  10  -2   8      112.68      123.98     16.71 o 
  11  -2   8      208.78      202.33     20.86 o 
 -10  -1   8       14.11        7.99     18.85 o 
  -9  -1   8        1.40        4.11      7.34 o 
  -8  -1   8       28.22       25.14      7.98 o 
  -7  -1   8        3.14       -0.39      4.60 o 
  -6  -1   8      162.06      184.36     13.59 o 
  -5  -1   8      269.59      259.95     14.41 o 
  -4  -1   8      137.34      143.76      7.88 o 
  -3  -1   8       35.68       43.64      5.17 o 
  -2  -1   8        3.05       -0.59      2.31 o 
  -1  -1   8      159.10      159.05      6.74 o 
   0  -1   8        2.45        0.75      2.89 o 
   1  -1   8      788.41      734.17     14.43 o 
   2  -1   8     1130.28     1087.25     29.75 o 
   3  -1   8       84.70       68.63      8.89 o 
   4  -1   8     2541.70     2392.35     53.22 o 
   5  -1   8     2097.11     2140.83     50.73 o 
   6  -1   8      150.83      125.28     12.45 o 
   7  -1   8        7.22        4.27      6.76 o 
   8  -1   8      100.90      106.56     13.63 o 
   9  -1   8       15.74       26.31      9.48 o 
  10  -1   8       25.55       26.67     11.02 o 
  11  -1   8      387.90      423.02     25.84 o 
  12  -1   8       91.68       70.52     15.65 o 
 -10   0   8        7.44        9.48     10.43 o 
  -9   0   8        7.55        2.62      6.92 o 
  -8   0   8       19.49       10.42      6.34 o 
  -7   0   8        3.72       -4.86      5.40 o 
  -6   0   8        1.29       -2.19      4.29 o 
  -5   0   8      916.95      947.26     19.17 o 
  -4   0   8      235.82      239.24     13.87 o 
  -3   0   8       57.71       69.81      8.27 o 
  -2   0   8      228.39      257.55      8.73 o 
  -1   0   8      463.09      448.44     10.14 o 
   0   0   8       36.49       31.86      4.49 o 
   1   0   8        8.46        3.63      3.05 o 
   2   0   8      160.73      173.29     11.73 o 
   3   0   8      239.82      234.56     13.63 o 
   4   0   8     3359.89     3226.77     65.90 o 
   5   0   8     5470.81     5142.41     96.36 o 
   6   0   8       12.33        7.35      6.28 o 
   7   0   8       76.29       66.02     10.79 o 
   8   0   8      265.91      247.72     17.42 o 
   9   0   8       29.80       32.12      9.96 o 
  10   0   8        8.97       -0.12      9.25 o 
  11   0   8      132.10      137.97     16.95 o 
  12   0   8       89.37       92.10     16.00 o 
 -10   1   8       10.11       23.82     12.80 o 
  -9   1   8       22.90       19.45      8.07 o 
  -8   1   8       19.05       13.42      7.77 o 
  -7   1   8       13.30       12.72      6.33 o 
  -6   1   8        4.25       -0.43      5.70 o 
  -5   1   8       60.91       46.06     22.28 o 
  -4   1   8      249.64      281.44     10.13 o 
  -3   1   8       13.87       12.68      3.92 o 
  -2   1   8     2278.41     2288.46     25.19 o 
  -1   1   8     2510.75     2542.35     26.96 o 
   0   1   8        3.42       11.00      3.01 o 
   1   1   8      455.89      452.54     11.81 o 
   2   1   8      995.09     1008.45     18.46 o 
   3   1   8        4.72       11.14      5.45 o 
   4   1   8      296.94      268.23     15.76 o 
   5   1   8     2411.25     2410.72     54.40 o 
   6   1   8      125.14      146.50     13.04 o 
   7   1   8      151.76      139.39     13.51 o 
   8   1   8      291.03      285.41     18.25 o 
   9   1   8       34.25       27.02      9.36 o 
  10   1   8       29.25       27.74     10.67 o 
  11   1   8        3.51       -1.33      6.60 o 
  12   1   8        1.38       -0.22      7.25 o 
  -9   2   8       48.25       58.68     10.55 o 
  -8   2   8       60.01       60.59      9.99 o 
  -7   2   8       20.36       11.55      7.09 o 
  -6   2   8       12.68       13.48      6.40 o 
  -5   2   8      185.44      200.81     26.02 o 
  -4   2   8        0.12       -0.53      4.30 o 
  -3   2   8        2.14        0.51      3.60 o 
  -2   2   8     1244.68     1236.71     16.82 o 
  -1   2   8     1677.34     1666.91     20.19 o 
   0   2   8      158.79      166.00     10.73 o 
   1   2   8     1243.55     1195.79     17.88 o 
   2   2   8     1471.10     1470.66     24.59 o 
   3   2   8       27.27       22.99      6.40 o 
   4   2   8      163.40      147.45     12.21 o 
   5   2   8       51.45       40.18      8.77 o 
   6   2   8       53.20       40.18      9.01 o 
   7   2   8       58.61       55.11      9.72 o 
   8   2   8      644.38      607.17     19.10 o 
   9   2   8       17.01       26.83      7.26 o 
  10   2   8      153.23      155.93     12.23 o 
  11   2   8      177.70      181.15     13.67 o 
  12   2   8       18.12        2.86      7.54 o 
  -9   3   8       15.80       10.48      8.42 o 
  -8   3   8       44.85       41.23      9.06 o 
  -7   3   8       17.16       13.56      7.32 o 
  -6   3   8       38.32       38.79      7.86 o 
  -5   3   8      608.44      604.38     19.11 o 
  -4   3   8      155.18      147.36     21.28 o 
  -3   3   8       96.96       85.10      6.10 o 
  -2   3   8        9.13        6.65      4.86 o 
  -1   3   8      428.79      425.98     10.52 o 
   0   3   8       38.90       27.74      6.31 o 
   1   3   8     1116.72     1087.15     17.23 o 
   2   3   8     1021.87     1036.44     20.61 o 
   3   3   8        6.42        3.08      5.69 o 
   4   3   8      397.74      445.31     19.68 o 
   5   3   8       92.70      101.58     11.38 o 
   6   3   8        4.41       13.99      7.23 o 
   7   3   8      184.64      187.79     11.29 o 
   8   3   8      393.13      376.36     32.89 o 
   9   3   8        3.17        1.58      6.03 o 
  10   3   8      121.23      119.64     11.28 o 
  11   3   8      403.32      416.48     18.55 o 
  12   3   8       89.11       91.38     18.02 o 
  -8   4   8       18.29       30.40      9.59 o 
  -7   4   8       31.29       40.76      9.66 o 
  -6   4   8       21.98       23.09      7.68 o 
  -5   4   8      535.45      560.94     19.26 o 
  -4   4   8      275.21      275.77     16.06 o 
  -3   4   8      135.48      122.85      9.15 o 
  -2   4   8      296.75      280.84     11.52 o 
  -1   4   8       23.02       18.65      5.11 o 
   0   4   8       77.57       74.09      5.47 o 
   1   4   8     1443.74     1371.02     25.48 o 
   2   4   8     1246.85     1262.42     28.45 o 
   3   4   8       93.55      100.16     11.14 o 
   4   4   8      433.24      418.24     13.03 o 
   5   4   8      799.02      895.00     30.11 o 
   6   4   8       37.11       44.62      7.94 o 
   7   4   8       66.10       59.50      7.99 o 
   8   4   8        7.92       -1.41      5.58 o 
   9   4   8       33.37       34.59     23.41 o 
  10   4   8       45.93       52.52      8.99 o 
  11   4   8      405.07      441.74     18.98 o 
  12   4   8      100.38       90.08     18.37 o 
  -8   5   8        0.67       -3.83      7.76 o 
  -7   5   8       13.41       11.55      7.46 o 
  -6   5   8        2.87        7.62      9.01 o 
  -5   5   8      194.20      209.70     24.18 o 
  -4   5   8      168.12      174.39     11.82 o 
  -3   5   8        3.96        0.14      4.10 o 
  -2   5   8      376.52      364.84     13.82 o 
  -1   5   8      567.31      540.58     15.95 o 
   0   5   8       30.92       31.56      5.85 o 
   1   5   8       35.27       36.88      6.49 o 
   2   5   8       30.31       31.88      8.30 o 
   3   5   8       95.07       73.96     10.67 o 
   4   5   8      254.81      292.31     11.94 o 
   5   5   8      519.46      582.20     24.30 o 
   6   5   8      113.54      111.71      9.60 o 
   7   5   8      408.72      399.30     15.96 o 
   8   5   8      435.62      443.80     17.24 o 
   9   5   8        0.19        3.64     11.14 o 
  10   5   8       16.63        7.98      7.88 o 
  11   5   8      164.64      168.84     13.61 o 
  12   5   8       34.67       45.51     15.41 o 
  -7   6   8        6.08        5.25     12.74 o 
  -6   6   8        1.59       -0.69      7.12 o 
  -5   6   8       16.58       15.11      7.54 o 
  -4   6   8       45.72       62.42      9.00 o 
  -3   6   8        2.59       -3.95      5.06 o 
  -2   6   8      178.11      188.69     11.22 o 
  -1   6   8      159.47      152.93     10.19 o 
   0   6   8       14.60       27.95      6.40 o 
   1   6   8      785.57      784.95     23.29 o 
   2   6   8      333.43      308.53     18.25 o 
   3   6   8       15.97       11.73      7.47 o 
   4   6   8       31.18       35.60      6.82 o 
   5   6   8       37.14       36.67      5.27 o 
   6   6   8       87.81       97.00      9.60 o 
   7   6   8      295.62      299.01     14.38 o 
   8   6   8     1289.42     1262.95     29.88 o 
   9   6   8      256.84      261.78     14.56 o 
  10   6   8        0.12       -0.15      7.35 o 
  11   6   8        0.05       -0.31      7.38 o 
  -6   7   8        3.79       11.44      6.63 o 
  -5   7   8        8.11        5.79     10.31 o 
  -4   7   8        0.44       -6.16      6.16 o 
  -3   7   8       13.69       17.46      5.42 o 
  -2   7   8       34.14       31.22      7.39 o 
  -1   7   8       56.90       45.40      8.77 o 
   0   7   8       28.96       32.06      7.14 o 
   1   7   8      700.41      623.45     26.43 o 
   2   7   8      928.64      991.83     33.78 o 
   3   7   8       69.73       66.19      7.95 o 
   4   7   8       32.93       35.33      6.70 o 
   5   7   8      134.43      156.37      8.57 o 
   6   7   8       60.72       54.12      8.57 o 
   7   7   8      183.02      171.15     12.12 o 
   8   7   8      849.39      787.18     23.63 o 
   9   7   8      331.38      305.45     15.86 o 
  10   7   8        9.03       12.30      7.38 o 
  11   7   8      113.00      125.84     13.15 o 
  -5   8   8      104.54      124.54     12.45 o 
  -4   8   8       29.41       23.94      7.95 o 
  -3   8   8        0.51        0.28      5.12 o 
  -2   8   8       18.30       14.85      6.90 o 
  -1   8   8      267.01      299.09     14.62 o 
   0   8   8       61.34       46.46     11.62 o 
   1   8   8      617.18      660.55     29.28 o 
   2   8   8     1224.87     1093.53     37.45 o 
   3   8   8       43.33       54.39      7.95 o 
   4   8   8      187.87      158.07     12.74 o 
   5   8   8       35.69       47.46     12.62 o 
   6   8   8       27.08       33.33      7.77 o 
   7   8   8        9.59       11.27      6.82 o 
   8   8   8      200.07      206.98     13.91 o 
   9   8   8      194.78      220.38     14.76 o 
  10   8   8       21.84       12.10      7.98 o 
  11   8   8      258.78      285.81     17.31 o 
  -4   9   8       56.09       40.30     14.82 o 
  -3   9   8       20.35       11.87      8.08 o 
  -2   9   8       24.93       23.44      8.21 o 
  -1   9   8        2.98        7.82      9.96 o 
   0   9   8        8.87       18.37     10.31 o 
   1   9   8       90.76       56.30     13.51 o 
   2   9   8      459.21      467.99     42.31 o 
   3   9   8      103.80       99.72     10.35 o 
   4   9   8      285.71      315.34     16.59 o 
   5   9   8      465.56      448.45     17.34 o 
   6   9   8       46.41       50.66      8.59 o 
   7   9   8       20.06       20.94      7.76 o 
   8   9   8        3.60       -0.97      6.82 o 
   9   9   8       26.94       20.74      8.93 o 
  10   9   8        1.74       -6.26      7.24 o 
  -3  10   8       33.25       30.72      9.59 o 
  -2  10   8      123.09       92.57     17.07 o 
  -1  10   8       39.41       25.84     12.09 o 
   0  10   8        6.89       12.33     10.43 o 
   1  10   8        4.00        1.42      9.13 o 
   2  10   8       33.60       30.50      8.29 o 
   3  10   8       55.32       49.04      8.67 o 
   4  10   8       90.10       77.08     10.18 o 
   5  10   8      312.54      273.82     15.04 o 
   6  10   8       25.99       25.30      7.93 o 
   7  10   8       26.94       15.82      7.09 o 
   8  10   8       13.62       26.08     11.62 o 
   9  10   8        0.77       -3.53      7.81 o 
  -1  11   8       94.72       97.43     17.66 o 
   0  11   8        2.78       -1.78     10.67 o 
   1  11   8        4.06       -1.76      7.10 o 
   2  11   8        0.95        3.43      7.24 o 
   3  11   8       36.89       44.98      9.37 o 
   4  11   8        1.96        4.91      7.28 o 
   5  11   8      116.77      105.36     11.44 o 
   6  11   8       45.10       46.97      9.57 o 
   7  11   8       11.44        5.11      8.89 o 
   8  11   8       28.21       39.83     14.34 o 
   2  12   8        9.76       11.42      8.30 o 
   3  12   8        4.87        2.20      7.63 o 
   4  12   8        8.69       13.87      9.01 o 
   5  12   8       33.32       37.79      9.36 o 
  -4 -11   9        0.08       -7.70     12.21 o 
  -3 -11   9       23.57        3.44     13.87 o 
  -2 -11   9       18.14        2.61     12.45 o 
  -1 -11   9       12.03        8.65     13.28 o 
   0 -11   9       87.91      112.72     19.56 o 
   1 -11   9       23.67       36.62     14.22 o 
   2 -11   9        7.48      -12.33     12.33 o 
  -6 -10   9       50.71       60.07     10.43 o 
  -5 -10   9        9.32        2.75      7.69 o 
  -4 -10   9        0.78      -11.14     12.09 o 
  -3 -10   9       36.76       23.82     13.39 o 
  -2 -10   9       40.00       46.94     14.46 o 
  -1 -10   9        0.58       -3.08     10.79 o 
   0 -10   9       96.31      112.44     14.76 o 
   1 -10   9      105.97      105.47     12.34 o 
   2 -10   9       21.44       38.68     10.12 o 
   3 -10   9       91.79      138.20     20.03 o 
   4 -10   9       10.67       13.04     13.39 o 
  -7  -9   9       35.00       34.51      9.34 o 
  -6  -9   9       63.44       71.24     10.71 o 
  -5  -9   9       23.82       31.81      8.24 o 
  -4  -9   9        2.06       -1.87      6.34 o 
  -3  -9   9        6.84       -9.72      9.84 o 
  -2  -9   9       23.69        9.13     12.45 o 
  -1  -9   9        1.37        9.25     11.50 o 
   0  -9   9       68.93       84.64     10.98 o 
   1  -9   9      139.34      122.96     21.39 o 
   2  -9   9        3.78        0.73      8.00 o 
   3  -9   9      263.58      259.24     16.17 o 
   4  -9   9       84.60      112.84     18.49 o 
   5  -9   9        0.04      -12.21     12.21 o 
   6  -9   9       22.36       17.90     14.10 o 
  -8  -8   9        7.17       11.85      8.78 o 
  -7  -8   9        4.59        2.11      7.01 o 
  -6  -8   9       65.04       60.54     13.16 o 
  -5  -8   9       50.04       50.32     14.22 o 
  -4  -8   9       52.35       67.80      9.34 o 
  -3  -8   9      105.83      117.93     18.73 o 
  -2  -8   9       17.19        6.40     10.31 o 
  -1  -8   9        5.03       15.88     11.38 o 
   0  -8   9       61.01       71.68     15.65 o 
   1  -8   9        0.82        2.39      6.69 o 
   2  -8   9        0.92        5.40      7.28 o 
   3  -8   9      275.84      302.36     26.96 o 
   4  -8   9      256.43      232.88     15.04 o 
   5  -8   9        0.17       -7.07      7.07 o 
   6  -8   9       52.66       37.22     14.34 o 
   7  -8   9       60.34       43.50     15.53 o 
  -8  -7   9        0.05        3.03      9.15 o 
  -7  -7   9        3.19       -8.89      8.89 o 
  -6  -7   9        0.78       -2.38      6.23 o 
  -5  -7   9       18.44        6.94      6.29 o 
  -4  -7   9       29.20       29.32      7.26 o 
  -3  -7   9      389.98      403.32     19.08 o 
  -2  -7   9      103.77       92.57     15.53 o 
  -1  -7   9       67.76       64.95     13.39 o 
   0  -7   9      319.31      312.81     14.86 o 
   1  -7   9      155.84      153.09     11.69 o 
   2  -7   9        0.54       -4.44      5.87 o 
   3  -7   9        0.36       -1.19      6.32 o 
   4  -7   9      171.16      155.93     12.57 o 
   5  -7   9       14.28       -7.11     10.19 o 
   6  -7   9      110.54       99.21     17.07 o 
   7  -7   9      175.14      158.11     20.39 o 
   8  -7   9        1.33       -2.25     12.56 o 
  -9  -6   9       39.51       37.29      9.94 o 
  -8  -6   9        0.33       -3.66      5.96 o 
  -7  -6   9       41.91       55.97      7.99 o 
  -6  -6   9       39.03       31.13      6.63 o 
  -5  -6   9        2.48        0.41      7.70 o 
  -4  -6   9        1.18        4.60     10.49 o 
  -3  -6   9       86.06       95.49      9.06 o 
  -2  -6   9      124.91      114.62     16.36 o 
  -1  -6   9        9.84        2.70      9.90 o 
   0  -6   9      442.61      428.05     23.59 o 
   1  -6   9      390.47      414.97     15.93 o 
   2  -6   9       17.96        5.97      5.99 o 
   3  -6   9       51.18       55.58      8.45 o 
   4  -6   9       39.23       44.45     11.26 o 
   5  -6   9       18.90       10.07     10.07 o 
   6  -6   9       62.22       57.72     13.39 o 
   7  -6   9      211.52      190.12     20.62 o 
   8  -6   9        9.91       -0.12     12.09 o 
   9  -6   9       70.98       47.17     15.65 o 
  -9  -5   9       19.46       38.98     12.85 o 
  -8  -5   9       14.31       24.68      7.01 o 
  -7  -5   9       44.86       55.43      8.04 o 
  -6  -5   9       80.12       91.55      8.87 o 
  -5  -5   9        0.21       -4.45      4.57 o 
  -4  -5   9       40.72       39.20      7.19 o 
  -3  -5   9        9.18        7.84      5.34 o 
  -2  -5   9        9.26        1.98      4.93 o 
  -1  -5   9        8.50        9.91      5.99 o 
   0  -5   9      793.75      773.54     20.72 o 
   1  -5   9      769.57      723.06     20.15 o 
   2  -5   9        5.57        3.59      5.09 o 
   3  -5   9      291.34      311.73     18.96 o 
   4  -5   9       17.43        9.48      8.30 o 
   5  -5   9       35.41       49.19     11.50 o 
   6  -5   9       37.40       24.65     10.43 o 
   7  -5   9      187.76      143.77     17.42 o 
   8  -5   9       58.75       47.29     12.80 o 
   9  -5   9       81.17       82.38     16.71 o 
  -9  -4   9        0.12        7.05      9.32 o 
  -8  -4   9        0.09       -0.12      5.72 o 
  -7  -4   9        2.13        5.17      5.81 o 
  -6  -4   9      171.11      204.86     11.00 o 
  -5  -4   9       86.96      103.02      8.53 o 
  -4  -4   9       41.91       49.07      6.52 o 
  -3  -4   9      434.39      452.09     21.57 o 
  -2  -4   9      171.85      171.94     10.04 o 
  -1  -4   9       29.00       23.30      4.18 o 
   0  -4   9      287.33      327.46     13.17 o 
   1  -4   9      494.10      497.90     15.97 o 
   2  -4   9       71.76       55.83      9.72 o 
   3  -4   9      679.20      731.07     27.38 o 
   4  -4   9      447.53      429.90     21.81 o 
   5  -4   9       53.79       48.60     11.02 o 
   6  -4   9      168.42      168.07     16.71 o 
   7  -4   9        2.97        6.52      8.89 o 
   8  -4   9       16.78       26.31     11.85 o 
   9  -4   9       32.40       23.35     12.33 o 
  10  -4   9      109.62      116.39     18.02 o 
  -9  -3   9       55.77       31.07      7.62 o 
  -8  -3   9      129.00      110.57     10.08 o 
  -7  -3   9        7.59        4.95      5.33 o 
  -6  -3   9      106.16      109.75      8.91 o 
  -5  -3   9      219.54      225.52     28.35 o 
  -4  -3   9       33.65       41.27      6.10 o 
  -3  -3   9      637.49      655.64     21.53 o 
  -2  -3   9      293.05      279.25     11.90 o 
  -1  -3   9       98.98       89.88     17.83 o 
   0  -3   9       15.52       26.96     16.77 o 
   1  -3   9       83.47       95.77     10.67 o 
   2  -3   9       64.82       49.54      9.13 o 
   3  -3   9      226.50      228.64     16.24 o 
   4  -3   9      172.44      189.76     14.93 o 
   5  -3   9       30.75       25.96      8.42 o 
   6  -3   9      725.88      646.56     27.38 o 
   7  -3   9      360.94      349.65     21.57 o 
   8  -3   9       21.28       12.80     10.55 o 
   9  -3   9       19.05       10.19     10.79 o 
  10  -3   9       40.37       46.94     13.63 o 
  -9  -2   9       95.49      100.84     12.29 o 
  -8  -2   9       77.62       76.69      8.71 o 
  -7  -2   9       34.56       25.07      6.53 o 
  -6  -2   9       29.80       45.09      6.66 o 
  -5  -2   9       58.03       52.63      6.70 o 
  -4  -2   9       18.05       26.55      5.36 o 
  -3  -2   9      511.76      526.43     13.86 o 
  -2  -2   9      493.42      527.80     13.33 o 
  -1  -2   9       75.85       82.16      5.50 o 
   0  -2   9      158.61      135.29      8.46 o 
   1  -2   9        0.66        3.32      5.69 o 
   2  -2   9        5.76       13.51      6.76 o 
   3  -2   9       78.12       66.97      9.84 o 
   4  -2   9       17.69       19.91      7.47 o 
   5  -2   9       99.49      108.81     12.33 o 
   6  -2   9      175.15      148.87     14.70 o 
   7  -2   9     1041.10     1037.82     36.39 o 
   8  -2   9      171.71      175.89     16.83 o 
   9  -2   9       33.81       32.83     12.21 o 
  10  -2   9       27.09       15.76     10.90 o 
  11  -2   9        0.09       -9.25     10.55 o 
  -9  -1   9       44.43       66.59     10.92 o 
  -8  -1   9       16.17       25.83      8.55 o 
  -7  -1   9       40.45       47.57      7.16 o 
  -6  -1   9        1.55       -4.56      4.56 o 
  -5  -1   9        4.04        6.06      4.81 o 
  -4  -1   9      120.52      124.95     10.47 o 
  -3  -1   9      301.24      310.42     10.92 o 
  -2  -1   9      223.45      239.23      9.31 o 
  -1  -1   9        1.81       -0.38      2.69 o 
   0  -1   9      849.53      843.12     31.47 o 
   1  -1   9     1225.68     1124.94     30.94 o 
   2  -1   9       49.80       44.57      8.30 o 
   3  -1   9        2.72       -2.49      5.69 o 
   4  -1   9        2.22       -2.37      6.64 o 
   5  -1   9       43.41       40.42      9.48 o 
   6  -1   9       39.83       56.42     10.31 o 
   7  -1   9      852.09      767.70     29.75 o 
   8  -1   9      234.91      247.13     18.73 o 
   9  -1   9      179.80      199.72     18.73 o 
  10  -1   9      594.82      597.97     30.22 o 
  11  -1   9       12.20       27.02     12.21 o 
  -9   0   9       45.47       48.86     10.04 o 
  -8   0   9       20.62       23.27      8.30 o 
  -7   0   9       11.13       10.19      6.91 o 
  -6   0   9      120.19      130.18     11.16 o 
  -5   0   9       52.36       59.63      7.00 o 
  -4   0   9        1.61        3.93      4.27 o 
  -3   0   9        1.65        2.07      3.80 o 
  -2   0   9       43.01       43.94      5.39 o 
  -1   0   9        7.48        6.39      2.92 o 
   0   0   9      903.89      870.17     17.61 o 
   1   0   9     2208.02     2060.23     46.34 o 
   2   0   9        4.66       14.22      5.81 o 
   3   0   9     1157.21     1094.71     32.24 o 
   4   0   9     2302.29     2227.59     52.15 o 
   5   0   9        7.84       13.04      6.76 o 
   6   0   9      107.71      117.58     13.28 o 
   7   0   9      378.20      382.37     21.10 o 
   8   0   9       59.72       64.72     11.73 o 
   9   0   9      101.16      123.03     15.53 o 
  10   0   9      663.82      631.16     30.22 o 
  11   0   9       61.74       62.82     14.34 o 
  -9   1   9       24.31       14.46     11.85 o 
  -8   1   9       27.47       14.87     18.37 o 
  -7   1   9        4.79        9.46      7.15 o 
  -6   1   9      260.81      278.77     14.64 o 
  -5   1   9      124.52      105.08      9.87 o 
  -4   1   9       94.00       92.15      8.00 o 
  -3   1   9      191.06      206.26      9.29 o 
  -2   1   9      211.76      220.43      7.33 o 
  -1   1   9       13.97       12.68      3.34 o 
   0   1   9       17.59       16.57      3.80 o 
   1   1   9     1409.19     1381.89     23.82 o 
   2   1   9       21.98       18.49      6.87 o 
   3   1   9     2434.32     2393.89     53.81 o 
   4   1   9     3516.81     3384.53     70.64 o 
   5   1   9       10.75        6.52      6.28 o 
   6   1   9      154.86      121.73     13.04 o 
   7   1   9      182.84      179.57     15.53 o 
   8   1   9       44.01       43.74     10.43 o 
   9   1   9        8.55        9.48      9.13 o 
  10   1   9      336.95      337.09     22.99 o 
  11   1   9      105.01       95.65     16.12 o 
  -8   2   9       65.62       63.65     10.96 o 
  -7   2   9        0.99        8.01      7.34 o 
  -6   2   9      217.89      209.20     18.49 o 
  -5   2   9      204.12      228.64     18.02 o 
  -4   2   9       81.70       89.09     21.16 o 
  -3   2   9      836.14      869.37     21.85 o 
  -2   2   9      615.45      603.79     11.72 o 
  -1   2   9        3.28        0.52      2.90 o 
   0   2   9        1.53       -2.02      3.68 o 
   1   2   9      442.55      407.72     12.63 o 
   2   2   9       21.82       36.27      8.06 o 
   3   2   9      942.97      899.97     29.28 o 
   4   2   9     1473.83     1491.90     40.42 o 
   5   2   9      219.32      240.37     16.00 o 
   6   2   9        5.76        3.79      6.40 o 
   7   2   9        2.19        2.84      7.82 o 
   8   2   9        0.64       -6.99      6.99 o 
   9   2   9        1.55       -1.90      7.94 o 
  10   2   9      178.52      161.08     17.19 o 
  11   2   9       77.80       44.80     12.80 o 
  -8   3   9       35.40       54.53     16.12 o 
  -7   3   9        0.75       -4.44      7.38 o 
  -6   3   9      159.72      123.67     11.84 o 
  -5   3   9      125.17      119.98     14.82 o 
  -4   3   9       64.78       58.00     14.28 o 
  -3   3   9      930.17      936.26     67.74 o 
  -2   3   9      446.48      473.80     12.90 o 
  -1   3   9       26.83       26.15      4.35 o 
   0   3   9       13.13        9.73      3.60 o 
   1   3   9        1.13        0.73      3.12 o 
   2   3   9        5.92       -3.26      4.10 o 
   3   3   9       96.88       86.05     11.02 o 
   4   3   9     1330.78     1329.87     38.05 o 
   5   3   9      178.49      149.58     13.75 o 
   7   3   9      652.75      574.74     26.08 o 
   8   3   9       90.36       80.24     13.16 o 
   9   3   9        0.15        0.12      7.70 o 
  10   3   9        0.71        4.80      6.71 o 
  11   3   9        1.18        3.89      6.91 o 
  -8   4   9        5.30        4.98      8.17 o 
  -7   4   9        1.32        0.02     11.85 o 
  -6   4   9        0.22       -3.96      6.62 o 
  -5   4   9        4.04        1.95      6.61 o 
  -4   4   9        8.87        0.01      5.95 o 
  -3   4   9      287.94      311.37     19.79 o 
  -2   4   9      314.07      312.94     12.81 o 
  -1   4   9        2.35        0.94      4.40 o 
   0   4   9      266.34      272.88     19.97 o 
   1   4   9      230.28      219.25     10.85 o 
   2   4   9       15.33        4.15      4.65 o 
   3   4   9       45.42       57.84      9.96 o 
   4   4   9       88.50       87.71     11.73 o 
   5   4   9      169.03      223.42     15.76 o 
   6   4   9      577.79      607.92     26.31 o 
   7   4   9     1575.19     1554.48     45.16 o 
   8   4   9      178.09      184.78     12.88 o 
   9   4   9       30.50       31.21      7.82 o 
  10   4   9      189.95      212.88     14.30 o 
  11   4   9       85.14       81.57     11.47 o 
  -7   5   9       10.55       11.51      9.01 o 
  -6   5   9      101.82       84.80     11.24 o 
  -5   5   9       73.96       77.24     10.26 o 
  -4   5   9       19.73       15.93      7.27 o 
  -3   5   9        5.37        5.88      5.66 o 
  -2   5   9      187.22      169.13     10.48 o 
  -1   5   9       50.30       65.86      7.90 o 
   0   5   9      377.34      391.47     21.33 o 
   1   5   9      389.03      438.67     23.71 o 
   2   5   9       96.29       99.51     17.13 o 
   3   5   9        4.32        6.04      7.35 o 
   4   5   9        1.76       -0.24      6.64 o 
   5   5   9       93.39       80.48     11.97 o 
   6   5   9       52.02       56.06     11.26 o 
   7   5   9      754.47      731.11     28.56 o 
   8   5   9      194.70      190.04     13.08 o 
   9   5   9      138.71      137.04     28.09 o 
  10   5   9      438.41      458.78     19.41 o 
  11   5   9      112.31       95.63     12.12 o 
  -6   6   9      118.80      131.97     13.34 o 
  -5   6   9       98.76      106.08     12.92 o 
  -4   6   9        4.90        7.70     10.07 o 
  -3   6   9       17.63       18.37     10.55 o 
  -2   6   9       72.09       73.46      8.73 o 
  -1   6   9      177.72      165.19     11.12 o 
   0   6   9      313.37      311.45     17.19 o 
   1   6   9     1048.25     1001.68     28.39 o 
   2   6   9      194.93      193.91     15.88 o 
   3   6   9       43.25       57.13     10.90 o 
   4   6   9       66.65       78.05     13.16 o 
   5   6   9       12.07       16.71      8.53 o 
   6   6   9        7.82       11.02      8.89 o 
   7   6   9        5.70       14.35      6.60 o 
   8   6   9       22.93        6.24      6.89 o 
   9   6   9       35.11       22.67     10.49 o 
  10   6   9      275.37      303.10     17.36 o 
  11   6   9      135.20      125.12     20.62 o 
  -6   7   9       54.03       66.97     15.05 o 
  -5   7   9       40.66       29.98      8.37 o 
  -4   7   9        2.09        0.95     10.55 o 
  -3   7   9       44.57       56.57      8.91 o 
  -2   7   9       30.34       33.46     18.19 o 
  -1   7   9      182.40      198.80     36.57 o 
   0   7   9      119.57      106.08     10.30 o 
   1   7   9      471.87      489.87     24.30 o 
   2   7   9       20.60       13.39      9.01 o 
   3   7   9      535.20      546.17     25.72 o 
   4   7   9      732.82      715.26     20.46 o 
   5   7   9      179.72      221.17     18.61 o 
   6   7   9       83.09      115.80     15.41 o 
   7   7   9      269.68      230.44     14.12 o 
   8   7   9        2.31        4.31      7.64 o 
   9   7   9       10.38        3.36      7.10 o 
  10   7   9      100.75      116.93     12.69 o 
  -5   8   9       63.66       61.16     14.82 o 
  -4   8   9        0.04        4.62     11.85 o 
  -3   8   9       42.73       51.33     23.29 o 
  -2   8   9       35.94       36.31      8.44 o 
  -1   8   9       11.52        3.27      6.45 o 
   0   8   9       72.78       70.64     13.51 o 
   1   8   9       36.36       37.10     11.14 o 
   2   8   9        6.55        9.48      9.13 o 
   3   8   9      112.55       94.53     10.10 o 
   4   8   9      674.41      660.55     20.81 o 
   5   8   9      156.49      173.81     11.87 o 
   6   8   9      108.70      121.61     16.36 o 
   7   8   9      322.96      298.19     15.79 o 
   8   8   9       36.63       34.02      9.20 o 
   9   8   9       20.22       17.14      8.25 o 
  10   8   9        1.20        3.70      7.52 o 
  -3   9   9       69.99       89.14     11.82 o 
  -2   9   9      155.51      150.12     17.90 o 
  -1   9   9       14.28       13.28     10.55 o 
   0   9   9      194.13      210.27     20.03 o 
   1   9   9      167.09      128.72     16.83 o 
   2   9   9        1.94       -5.81      8.65 o 
   3   9   9        0.03       20.51      7.37 o 
   4   9   9       91.34       81.16     14.64 o 
   5   9   9       85.88       76.82     10.06 o 
   6   9   9       20.55       26.67     10.90 o 
   7   9   9      232.96      237.41     20.98 o 
   8   9   9       96.31       89.99     15.53 o 
   9   9   9        6.55        8.78     14.22 o 
  -2  10   9       69.19       39.47     14.46 o 
  -1  10   9        5.26        1.42     10.79 o 
   0  10   9       82.31       94.58     16.71 o 
   1  10   9      173.21      208.13     21.45 o 
   2  10   9       16.83        6.03      7.59 o 
   3  10   9       50.18       67.83     10.13 o 
   4  10   9        0.62       -2.43      6.99 o 
   5  10   9       12.23       12.05      7.45 o 
   6  10   9       53.01       59.97     14.82 o 
   7  10   9      153.85      173.76     20.27 o 
   8  10   9       23.36       36.15     13.75 o 
   1  11   9       99.65      110.45     12.60 o 
   2  11   9        6.01       20.32      8.54 o 
   3  11   9       82.08       81.45     15.29 o 
   4  11   9       60.39       54.23     10.14 o 
   5  11   9        0.20       -6.56      7.28 o 
   6  11   9        2.39       11.69      8.37 o 
  -4 -10  10        8.80       16.36     14.82 o 
  -3 -10  10       24.53       42.20     16.59 o 
  -2 -10  10       56.94       81.07     18.73 o 
  -1 -10  10      127.13      105.37     19.56 o 
   0 -10  10        0.02      -11.02     11.02 o 
   1 -10  10        4.23       10.73     16.06 o 
   2 -10  10        6.38       12.31      9.18 o 
  -5  -9  10        1.48       -2.13     12.45 o 
  -4  -9  10        8.07       -1.19     12.68 o 
  -3  -9  10       23.62       27.26     13.99 o 
  -2  -9  10       25.28       15.41     13.16 o 
  -1  -9  10      284.62      273.09     24.77 o 
   0  -9  10       44.02       58.91     14.93 o 
   1  -9  10       33.82       14.06      8.69 o 
   2  -9  10       37.11       33.48     25.60 o 
   3  -9  10        4.44       -2.87      8.21 o 
   4  -9  10        1.15       -4.54      7.99 o 
  -6  -8  10        0.60       -1.78      7.08 o 
  -5  -8  10        5.55        8.84      7.45 o 
  -4  -8  10        1.81        5.45     12.80 o 
  -3  -8  10       11.48        7.82     11.38 o 
  -2  -8  10        0.29       12.09     11.26 o 
  -1  -8  10      105.26       87.59     16.83 o 
   0  -8  10      138.05      159.21     24.42 o 
   1  -8  10        1.02        0.22      6.72 o 
   2  -8  10      165.00      158.63     13.37 o 
   3  -8  10       53.63       47.11      9.98 o 
   4  -8  10       10.39       20.55      8.57 o 
   5  -8  10        3.11        2.29      8.00 o 
   6  -8  10        7.51       15.29     12.80 o 
  -7  -7  10       60.00       55.52     25.07 o 
  -6  -7  10       15.20        8.16      7.45 o 
  -5  -7  10       27.66       28.57      8.07 o 
  -4  -7  10       35.06       33.14      7.91 o 
  -3  -7  10        3.24       10.19     11.26 o 
  -2  -7  10        0.02       11.38     10.55 o 
  -1  -7  10        0.79       10.19      9.84 o 
   0  -7  10       93.09       96.89     10.56 o 
   1  -7  10       40.53       49.75      9.06 o 
   2  -7  10      153.16      156.95     25.48 o 
   3  -7  10      314.87      335.02     22.88 o 
   4  -7  10        1.85        0.26      7.12 o 
   5  -7  10       30.39       15.41     12.09 o 
   6  -7  10        7.90        2.13     11.50 o 
   7  -7  10       12.72        4.50     13.04 o 
  -8  -6  10       10.10       11.74      8.45 o 
  -7  -6  10       51.96       58.05      8.45 o 
  -6  -6  10       36.57       37.18      8.96 o 
  -5  -6  10       22.10       18.62      7.41 o 
  -4  -6  10      268.33      288.02     18.37 o 
  -3  -6  10       53.94       34.49     13.04 o 
  -2  -6  10        4.10        6.16      9.96 o 
  -1  -6  10       13.69       -5.81      9.48 o 
   0  -6  10       14.67       17.81      6.83 o 
   1  -6  10        9.60       11.62      6.50 o 
   2  -6  10       76.55      116.39     15.17 o 
   3  -6  10      415.34      425.77     17.32 o 
   4  -6  10        4.08        9.84      9.01 o 
   5  -6  10      323.33      320.73     23.35 o 
   6  -6  10       53.77       66.85     14.34 o 
   7  -6  10        0.09      -10.79     10.79 o 
   8  -6  10        1.87        6.04     11.85 o 
  -8  -5  10        0.96        0.71      6.49 o 
  -7  -5  10       36.25       47.10      7.92 o 
  -6  -5  10       25.82       14.66      6.17 o 
  -5  -5  10       21.62       22.98      6.41 o 
  -4  -5  10      517.14      517.12     18.41 o 
  -3  -5  10      140.59      162.20     12.09 o 
  -2  -5  10       33.61       36.86     12.80 o 
  -1  -5  10       61.79       76.57     14.10 o 
   0  -5  10        4.20        0.10      5.38 o 
   1  -5  10       47.27       49.29      7.85 o 
   2  -5  10       28.38       28.59      7.31 o 
   3  -5  10      333.39      403.82     22.52 o 
   4  -5  10        8.58        2.84      8.77 o 
   5  -5  10      778.85      812.98     33.42 o 
   6  -5  10      391.62      339.11     22.88 o 
   7  -5  10       15.88       21.93     11.38 o 
   8  -5  10       14.37       -9.72      9.72 o 
   9  -5  10        5.18      -11.26     11.26 o 
  -8  -4  10       10.89       13.47      7.00 o 
  -7  -4  10        1.88        6.16      6.17 o 
  -6  -4  10        0.74        1.87      5.67 o 
  -5  -4  10        0.06        2.63      5.43 o 
  -4  -4  10      419.90      461.61     14.75 o 
  -3  -4  10      166.73      154.36     10.99 o 
  -2  -4  10      114.28       99.68     15.65 o 
  -1  -4  10       78.29       67.80     13.63 o 
   0  -4  10       23.46       10.67     10.79 o 
   1  -4  10        1.91       -1.78      4.54 o 
   2  -4  10       74.03       66.61     10.79 o 
   3  -4  10      132.46      107.74     13.16 o 
   4  -4  10       63.52       79.06     12.45 o 
   5  -4  10      402.56      373.36     22.05 o 
   6  -4  10      660.52      653.20     29.75 o 
   7  -4  10       23.71       45.75     11.97 o 
   8  -4  10      110.96      141.28     18.61 o 
   9  -4  10      102.93       84.75     17.07 o 
  -8  -3  10       61.88       53.38      8.37 o 
  -7  -3  10        3.46       12.79      6.27 o 
  -6  -3  10        1.81       -5.13      5.29 o 
  -5  -3  10        0.01        2.11      5.37 o 
  -4  -3  10       27.16       27.13      5.98 o 
  -3  -3  10       45.31       56.08      6.70 o 
  -2  -3  10       35.09       41.87      6.94 o 
  -1  -3  10      298.45      301.41     21.22 o 
   0  -3  10      554.00      558.15     17.49 o 
   1  -3  10       44.45       41.75      6.83 o 
   2  -3  10        3.17        5.81      6.87 o 
   3  -3  10       76.28       67.92     10.90 o 
   4  -3  10       40.45       32.71      9.13 o 
   5  -3  10       18.96       15.76      8.65 o 
   6  -3  10      300.82      289.68     19.91 o 
   7  -3  10      124.84       88.18     14.10 o 
   8  -3  10      177.39      174.95     18.73 o 
   9  -3  10      226.04      241.79     22.16 o 
  10  -3  10       24.39       50.97     14.34 o 
  -8  -2  10       41.00       69.07     13.81 o 
  -7  -2  10        6.24        9.72      6.45 o 
  -6  -2  10        7.84        8.48      5.92 o 
  -5  -2  10        0.62       -0.07      5.13 o 
  -4  -2  10        6.51       12.32      5.37 o 
  -3  -2  10       15.17       12.48      7.42 o 
  -2  -2  10        5.70       14.33      4.63 o 
  -1  -2  10      366.00      381.58     13.95 o 
   0  -2  10      511.72      493.84     15.86 o 
   1  -2  10        1.61        7.11      6.04 o 
   2  -2  10      898.65      901.75     29.75 o 
   3  -2  10     1007.76     1012.69     32.71 o 
   4  -2  10      177.39      149.82     13.87 o 
   5  -2  10        4.07        6.76      7.82 o 
   6  -2  10        1.59       12.33      8.65 o 
   7  -2  10       90.98       88.07     14.22 o 
   8  -2  10       86.34       85.10     14.46 o 
   9  -2  10      518.90      473.28     27.50 o 
  10  -2  10       33.05       43.26     12.80 o 
  -8  -1  10        4.42       -0.97      7.98 o 
  -7  -1  10       73.17       70.70     10.52 o 
  -6  -1  10       65.18       74.46      8.54 o 
  -5  -1  10        2.60        1.89      5.13 o 
  -4  -1  10       58.09       63.09      7.39 o 
  -3  -1  10       92.11       96.32      8.87 o 
  -2  -1  10       26.98       24.66      6.20 o 
  -1  -1  10        9.46        8.34      5.02 o 
   0  -1  10      293.11      301.55     12.45 o 
   1  -1  10       29.46       25.48      7.70 o 
   2  -1  10     2207.79     2185.52     51.09 o 
   3  -1  10     2424.14     2220.01     52.74 o 
   4  -1  10        4.05       12.80      7.11 o 
   5  -1  10       38.49       32.24      9.13 o 
   6  -1  10      167.78      166.65     15.88 o 
   7  -1  10        3.76       -5.57      7.11 o 
   8  -1  10        2.65        0.59      8.06 o 
   9  -1  10      295.52      326.19     23.94 o 
  10  -1  10      115.10       94.94     15.65 o 
  -8   0  10        0.00       -4.11      7.46 o 
  -7   0  10       28.85       36.06     15.65 o 
  -6   0  10      118.83      126.03     19.85 o 
  -5   0  10        1.00        4.69      5.60 o 
  -4   0  10      459.76      481.98     16.08 o 
  -3   0  10      651.00      673.29     16.44 o 
  -2   0  10       19.48       22.24      4.98 o 
  -1   0  10       79.52       83.53      7.36 o 
   0   0  10       13.19        4.86      5.81 o 
   1   0  10       51.64       51.20      8.65 o 
   2   0  10      708.44      681.06     24.89 o 
   3   0  10     1799.02     1767.35     45.40 o 
   4   0  10       18.80       17.78      7.47 o 
   5   0  10       63.93       83.09     12.21 o 
   6   0  10      133.39      139.74     14.82 o 
   7   0  10       64.03       61.63     11.73 o 
   8   0  10        9.61       -1.07      7.59 o 
   9   0  10        0.02        3.08      9.13 o 
  10   0  10       26.65       20.39     11.14 o 
  11   0  10        0.17       -7.82     10.79 o 
  -8   1  10        1.81       10.39      8.26 o 
  -7   1  10        7.47        4.78      7.41 o 
  -6   1  10       18.75       14.03      7.50 o 
  -5   1  10        0.17       -5.28      5.28 o 
  -4   1  10      507.25      547.62     51.91 o 
  -3   1  10      558.14      534.66     14.76 o 
  -2   1  10       86.98       79.53      7.01 o 
  -1   1  10      393.89      394.87      9.90 o 
   0   1  10      306.39      328.07     11.97 o 
   1   1  10        0.10       -2.49      5.69 o 
   2   1  10        0.36        9.48      6.28 o 
   3   1  10       68.22       79.89     11.38 o 
   4   1  10       29.94       29.16      8.42 o 
   5   1  10       10.03        3.67      6.87 o 
   6   1  10      412.54      364.35     20.74 o 
   7   1  10      131.93      127.18     15.05 o 
   8   1  10       80.46       72.66     13.16 o 
   9   1  10      172.87      139.98     17.07 o 
  10   1  10        7.80        9.96      9.96 o 
  11   1  10        2.24       -1.78      9.72 o 
  -8   2  10        9.83       15.65     13.04 o 
  -7   2  10       76.22       65.32     11.06 o 
  -6   2  10       12.79        1.13      9.42 o 
  -5   2  10        3.43        0.67      6.75 o 
  -4   2  10       60.16       70.55     12.62 o 
  -3   2  10       65.74       69.26      8.64 o 
  -2   2  10       96.20       82.47      7.06 o 
  -1   2  10      296.35      302.39      8.92 o 
   0   2  10      353.20      306.52     11.65 o 
   1   2  10       22.30       25.01      7.47 o 
   2   2  10      277.99      302.72     17.30 o 
   3   2  10       87.00       94.70     11.73 o 
   4   2  10        0.84        1.07      6.52 o 
   5   2  10      160.90      166.41     15.29 o 
   6   2  10      643.82      644.31     27.38 o 
   7   2  10        9.75        7.70      8.77 o 
   8   2  10      202.20      198.77     17.90 o 
   9   2  10      492.32      466.88     26.55 o 
  10   2  10       80.12       79.89     14.46 o 
  11   2  10        7.91        2.73     10.31 o 
  -7   3  10      125.69      108.14     15.11 o 
  -6   3  10       57.12       40.70      9.50 o 
  -5   3  10       12.80        5.83     16.00 o 
  -4   3  10       39.96       56.53      8.93 o 
  -3   3  10        0.11        4.17      6.70 o 
  -2   3  10        3.98        5.85      5.40 o 
  -1   3  10      329.46      335.15     20.39 o 
   0   3  10      714.76      741.16     18.81 o 
   1   3  10      116.20      114.31      8.46 o 
   2   3  10      342.20      385.21     19.68 o 
   3   3  10      461.35      469.01     21.93 o 
   4   3  10        1.56       -6.16      6.28 o 
   5   3  10        4.00       15.88      7.94 o 
   6   3  10       92.06       88.30     13.16 o 
   7   3  10        4.74       -5.33      7.47 o 
   8   3  10      121.90      104.78     15.05 o 
   9   3  10      553.52      543.33     28.56 o 
  10   3  10      145.48      151.60     18.02 o 
  11   3  10       25.19       14.82     10.79 o 
  -7   4  10       57.82       54.42     10.74 o 
  -6   4  10       51.25       29.40      8.66 o 
  -5   4  10        1.25       -6.26      6.26 o 
  -4   4  10      109.55      118.68     11.40 o 
  -3   4  10      160.09      144.43     11.27 o 
  -2   4  10       18.41       30.94     10.43 o 
  -1   4  10       72.70       72.45     14.52 o 
   0   4  10      246.90      288.60     12.70 o 
   1   4  10        1.91       -0.41      4.94 o 
   2   4  10      306.31      324.88     18.85 o 
   3   4  10      611.23      633.64     26.19 o 
   4   4  10       13.08        8.06      7.23 o 
   5   4  10      413.24      411.76     22.16 o 
   6   4  10      108.82      106.08     13.99 o 
   7   4  10        1.84        1.78      7.82 o 
   8   4  10       64.37       53.81     12.21 o 
   9   4  10      231.23      226.15     19.79 o 
  10   4  10       39.87       41.48     13.04 o 
  11   4  10        2.65       -8.77      8.77 o 
  -6   5  10       31.70       39.78      9.97 o 
  -5   5  10        0.30       -5.75      5.75 o 
  -4   5  10      155.94      170.20     18.85 o 
  -3   5  10      104.54      104.90     15.29 o 
  -2   5  10        5.18       -3.52      5.38 o 
  -1   5  10      147.85      155.22     10.59 o 
   0   5  10      107.64      116.50      9.65 o 
   1   5  10       57.86       62.77      8.16 o 
   2   5  10      153.51      146.11     10.60 o 
   3   5  10      109.80      107.39     13.39 o 
   4   5  10       71.68       79.29     12.80 o 
   5   5  10      234.36      218.09     18.13 o 
   6   5  10      949.03      899.97     34.14 o 
   7   5  10      166.53      194.50     18.02 o 
   8   5  10        6.26       23.23      9.96 o 
   9   5  10        3.42        4.27      9.13 o 
  10   5  10        1.84       -5.45      9.60 o 
  -5   6  10        5.90       11.62     12.21 o 
  -4   6  10       55.82       47.06     13.51 o 
  -3   6  10       14.13       25.84     12.09 o 
  -2   6  10        7.86       -0.26      6.02 o 
  -1   6  10      331.30      343.51     24.77 o 
   0   6  10      330.86      353.56     15.38 o 
   1   6  10        0.01        0.43      5.82 o 
   2   6  10        0.17       -3.44      7.23 o 
   3   6  10       35.61       38.88     10.31 o 
   4   6  10       66.55       68.51     12.68 o 
   5   6  10      125.32      136.54     15.76 o 
   6   6  10     1214.66     1266.81     42.43 o 
   7   6  10      433.36      404.30     23.94 o 
   8   6  10       29.98       41.96     12.68 o 
   9   6  10      107.66      105.49     16.12 o 
  10   6  10        3.28        3.50      8.27 o 
  -4   7  10       21.06       27.14     13.28 o 
  -3   7  10       74.13       73.96     15.17 o 
  -2   7  10       46.59       33.89      8.42 o 
  -1   7  10      242.59      257.10     15.47 o 
   0   7  10      532.96      546.82     19.38 o 
   1   7  10        4.31        0.71      8.65 o 
   2   7  10      142.14      147.21     16.24 o 
   3   7  10       12.83        4.62      8.65 o 
   4   7  10       41.76       51.09     12.80 o 
   5   7  10       15.31        9.01      9.84 o 
   6   7  10      451.66      455.97     25.60 o 
   7   7  10      331.68      336.38     23.71 o 
   8   7  10       51.75       40.30     11.97 o 
   9   7  10      420.20      426.33     19.91 o 
  10   7  10       61.80       70.15     11.64 o 
  -3   8  10       10.33       16.71     13.28 o 
  -2   8  10       22.67       10.50      7.63 o 
  -1   8  10       80.71       75.23     10.64 o 
   0   8  10      394.62      415.44     25.36 o 
   1   8  10       49.55       76.21     14.10 o 
   2   8  10      254.09      280.32     21.22 o 
   3   8  10      300.49      254.79     14.15 o 
   4   8  10        8.00       23.11     10.19 o 
   5   8  10        5.92        8.06      9.96 o 
   6   8  10       13.01        2.84      9.36 o 
   7   8  10       76.24       85.66     11.02 o 
   8   8  10       31.75       52.27     13.63 o 
   9   8  10      252.01      226.23     16.08 o 
  -2   9  10        2.79        6.34      7.96 o 
  -1   9  10        0.08       -9.48      9.48 o 
   0   9  10       52.62       44.68     13.04 o 
   1   9  10       21.49       14.10     11.02 o 
   2   9  10      131.79      129.43     17.66 o 
   3   9  10      321.82      325.65     16.21 o 
   4   9  10       12.59       24.26     19.44 o 
   5   9  10       21.90       21.57     11.97 o 
   6   9  10        6.11        1.66     10.67 o 
   7   9  10        0.07        1.42     10.07 o 
   8   9  10        1.89        6.16     10.55 o 
   0  10  10        9.14       11.73     11.50 o 
   1  10  10       13.71       -0.12     11.50 o 
   2  10  10       22.40       18.65      8.12 o 
   3  10  10       80.57       74.04     10.97 o 
   4  10  10        5.05        0.91      7.75 o 
   5  10  10        7.11       -0.83     10.90 o 
   6  10  10       20.11       19.79     12.45 o 
  -3  -9  11        0.29       -6.87     12.09 o 
  -2  -9  11        1.78      -11.62     11.62 o 
  -1  -9  11        6.83       13.99     13.16 o 
   0  -9  11        0.06        5.10     11.85 o 
   1  -9  11       88.84       95.31     13.05 o 
   2  -9  11       74.25       97.25     12.74 o 
   3  -9  11        1.96       -8.07      8.50 o 
  -5  -8  11       60.39       48.12     16.48 o 
  -4  -8  11       22.35       16.95     15.05 o 
  -3  -8  11        6.81        3.91     12.33 o 
  -2  -8  11       93.61      100.63     19.08 o 
  -1  -8  11       38.05       45.63     15.76 o 
   0  -8  11        2.04       -1.54     10.55 o 
   1  -8  11       11.53       -5.03      7.39 o 
   2  -8  11       91.63       79.56     20.27 o 
   3  -8  11        3.91       -0.25      7.88 o 
   4  -8  11       75.88       85.33     12.06 o 
  -6  -7  11        0.04        1.01      7.76 o 
  -5  -7  11       17.78       37.45     15.41 o 
  -4  -7  11       51.27       41.48     15.65 o 
  -3  -7  11        6.22       14.22     12.68 o 
  -2  -7  11      168.66      201.14     23.47 o 
  -1  -7  11      103.68      103.00     18.25 o 
   0  -7  11        5.33       13.04     12.45 o 
   1  -7  11        3.78        3.93      7.47 o 
   2  -7  11       41.12       40.74      9.09 o 
   3  -7  11        0.92       -0.49      7.33 o 
   4  -7  11       86.09      100.74     12.50 o 
   5  -7  11       98.56       91.08     11.94 o 
   6  -7  11        2.85       -4.15     10.90 o 
  -6  -6  11        3.92        3.61      7.82 o 
  -5  -6  11        1.69       -3.15      7.06 o 
  -4  -6  11       16.48        8.06     12.21 o 
  -3  -6  11        3.24       10.90     11.73 o 
  -2  -6  11      242.64      232.67     23.47 o 
  -1  -6  11      218.32      210.27     22.40 o 
   0  -6  11        1.65       -8.65      8.65 o 
   1  -6  11       35.32       33.84      8.30 o 
   2  -6  11       18.58        6.79      6.86 o 
   3  -6  11       11.20       11.45      7.64 o 
   4  -6  11       51.47       22.28     10.90 o 
   5  -6  11       72.37       76.09     14.93 o 
   6  -6  11        7.45        8.65     10.67 o 
   7  -6  11       49.33       60.21     15.05 o 
  -7  -5  11        0.22        0.03      7.74 o 
  -6  -5  11       15.15       21.94      7.26 o 
  -5  -5  11       45.27       51.06      9.58 o 
  -4  -5  11       21.75       22.26      9.19 o 
  -3  -5  11        2.88        0.71     10.43 o 
  -2  -5  11      167.93      214.53     22.52 o 
  -1  -5  11      204.85      211.69     21.57 o 
   0  -5  11       11.78        7.35      9.60 o 
   1  -5  11      228.02      227.01     13.55 o 
   2  -5  11       71.59       73.26     10.25 o 
   3  -5  11        8.02       21.57      9.96 o 
   4  -5  11       22.58        9.60      9.96 o 
   5  -5  11        1.39        0.00      9.36 o 
   6  -5  11       10.30        5.45     10.31 o 
   7  -5  11        8.68        3.91     11.38 o 
   8  -5  11       94.17       98.61     18.25 o 
  -7  -4  11       19.26        4.48      6.83 o 
  -6  -4  11       22.68       19.94      6.88 o 
  -5  -4  11       82.34      110.35     11.99 o 
  -4  -4  11       94.04      106.82     15.17 o 
  -3  -4  11        1.89       -1.19      9.72 o 
  -2  -4  11        0.40        2.37      9.96 o 
  -1  -4  11        1.25       10.79      9.72 o 
   0  -4  11       11.15        8.29      5.95 o 
   1  -4  11      189.76      199.47     12.24 o 
   2  -4  11      265.49      274.96     14.82 o 
   3  -4  11        3.51       -0.12      8.06 o 
   4  -4  11      492.05      450.52     24.65 o 
   5  -4  11      144.27      128.36     16.36 o 
   6  -4  11        2.06        4.62      9.25 o 
   7  -4  11       13.33       10.31     10.31 o 
   8  -4  11       46.23       26.67     13.28 o 
  -7  -3  11       31.09       28.00      7.67 o 
  -6  -3  11        9.57        6.83      6.25 o 
  -5  -3  11       80.03       83.11     15.65 o 
  -4  -3  11      124.66      126.86     12.19 o 
  -3  -3  11       25.33       17.88      6.75 o 
  -2  -3  11       45.76       41.13     12.56 o 
  -1  -3  11       10.50        1.66      9.60 o 
   0  -3  11        0.00       -3.92      5.03 o 
   1  -3  11        4.74        4.31      7.29 o 
   2  -3  11       63.10       66.61     11.62 o 
   3  -3  11       24.56       30.11      9.72 o 
   4  -3  11      415.88      431.56     23.59 o 
   5  -3  11      661.99      618.71     28.21 o 
   6  -3  11       25.28       40.65     11.26 o 
   7  -3  11        0.52       -1.78      9.13 o 
   8  -3  11        0.17        2.96     10.19 o 
   9  -3  11        0.90       -6.40     11.02 o 
  -7  -2  11       13.42        8.52      6.82 o 
  -6  -2  11       14.65       17.20      6.93 o 
  -5  -2  11       98.20      103.77     13.93 o 
  -4  -2  11      137.80      155.67     10.25 o 
  -3  -2  11        0.59       -4.59      4.59 o 
  -2  -2  11      207.78      201.50     20.51 o 
  -1  -2  11      140.94      135.83     17.19 o 
   0  -2  11       51.65       47.58     15.11 o 
   1  -2  11       20.94       24.68      6.54 o 
   2  -2  11       13.03        8.06      7.23 o 
   3  -2  11       39.94       37.81      9.72 o 
   4  -2  11       92.83       82.61     12.33 o 
   5  -2  11      823.11      749.21     30.34 o 
   6  -2  11       81.58       89.25     14.22 o 
   7  -2  11      120.07      144.84     17.42 o 
   8  -2  11      338.36      363.40     24.54 o 
   9  -2  11       18.60       12.45     11.73 o 
  -7  -1  11        6.69        3.51      7.62 o 
  -6  -1  11        1.00        7.41      7.38 o 
  -5  -1  11       12.82        9.87      6.02 o 
  -4  -1  11       68.64       82.84      8.27 o 
  -3  -1  11        0.40        0.31      4.76 o 
  -2  -1  11      518.16      562.79     15.43 o 
  -1  -1  11      394.84      425.04     26.08 o 
   0  -1  11       34.55       32.63      6.72 o 
   1  -1  11      192.87      177.55     14.34 o 
   2  -1  11      562.19      548.19     23.59 o 
   3  -1  11       35.96       45.99     10.19 o 
   4  -1  11       19.68       27.26      8.89 o 
   5  -1  11      397.39      364.00     21.22 o 
   6  -1  11       70.81       58.79     11.50 o 
   7  -1  11      162.31      165.94     17.54 o 
   8  -1  11      791.24      762.48     33.78 o 
   9  -1  11       74.55       78.23     15.53 o 
  10  -1  11       51.49       51.09     15.17 o 
  -7   0  11       21.25       18.98      8.94 o 
  -6   0  11       39.42       35.35      9.17 o 
  -5   0  11       16.86       12.29      7.35 o 
  -4   0  11       18.29       11.93      5.76 o 
  -3   0  11        2.46       -1.05      5.05 o 
  -2   0  11       74.05       79.17      7.54 o 
  -1   0  11      387.65      411.76     25.13 o 
   0   0  11        1.13        3.32      5.01 o 
   1   0  11      753.57      806.69     28.45 o 
   2   0  11     1813.39     1791.89     46.70 o 
   3   0  11       79.20       67.44     10.90 o 
   4   0  11      171.05      163.92     15.29 o 
   5   0  11       90.01       86.05     13.28 o 
   6   0  11       88.29       93.52     13.63 o 
   7   0  11       17.72        4.39      8.42 o 
   8   0  11      495.92      514.53     27.50 o 
   9   0  11      128.46      105.49     16.12 o 
  10   0  11       66.07       66.61     15.41 o 
  -7   1  11       19.49       20.24     12.09 o 
  -6   1  11       19.28       11.17      8.24 o 
  -5   1  11      107.31      114.77     26.55 o 
  -4   1  11      143.79      134.19     11.70 o 
  -3   1  11        0.01        1.22      4.93 o 
  -2   1  11        2.68        0.69      4.64 o 
  -1   1  11      153.34      143.75      8.67 o 
   0   1  11        4.83       13.23      8.42 o 
   1   1  11      391.47      440.92     21.33 o 
   2   1  11      992.91     1016.01     33.19 o 
   3   1  11       62.84       55.00     10.79 o 
   4   1  11       15.29       16.59      8.42 o 
   5   1  11       16.09        6.87      7.82 o 
   6   1  11       52.66       50.49     11.26 o 
   7   1  11        0.33       -1.42      7.47 o 
   8   1  11      307.08      300.82     22.52 o 
   9   1  11       89.73       77.04     15.17 o 
  10   1  11       86.00       84.39     16.00 o 
  -7   2  11       11.41      -10.90     10.90 o 
  -6   2  11        6.28        7.94     10.67 o 
  -5   2  11      161.67      179.30     14.10 o 
  -4   2  11      174.96      182.07     13.14 o 
  -3   2  11        6.17        4.85      6.60 o 
  -2   2  11       35.07       29.49      9.30 o 
  -1   2  11       21.15       23.05      4.49 o 
   0   2  11       20.89       10.02      5.62 o 
   1   2  11      120.11      140.10     13.28 o 
   2   2  11      870.94      842.73     30.46 o 
   3   2  11       89.21       96.95     12.92 o 
   4   2  11       95.66       97.31     13.16 o 
   5   2  11      178.21      162.38     16.00 o 
   6   2  11       21.43       24.30      9.72 o 
   7   2  11        3.66        0.00      7.94 o 
   8   2  11       42.28       35.56     12.09 o 
   9   2  11       11.87        3.67     10.07 o 
  10   2  11       46.77       56.77     13.99 o 
  -6   3  11        1.87       -6.88      7.60 o 
  -5   3  11       60.21       73.76     11.10 o 
  -4   3  11       98.33       92.71     11.67 o 
  -3   3  11        4.44        8.58      6.74 o 
  -2   3  11      179.08      182.15     12.01 o 
  -1   3  11       66.55       55.28      7.56 o 
   0   3  11        1.31        3.48      5.06 o 
   1   3  11        6.89       17.19      8.06 o 
   2   3  11      331.67      342.31     19.32 o 
   3   3  11       57.29       77.75     12.56 o 
   4   3  11      514.62      523.53     25.01 o 
   5   3  11      857.11      908.03     34.61 o 
   6   3  11       98.69      105.13     14.93 o 
   7   3  11        5.04        3.08      8.06 o 
   8   3  11      105.30      125.88     16.71 o 
   9   3  11       92.24       95.18     15.76 o 
  10   3  11        8.54       19.56     11.38 o 
  -6   4  11        0.59       -3.40      8.42 o 
  -5   4  11       11.66        4.31      7.82 o 
  -4   4  11       46.20       51.96      9.89 o 
  -3   4  11        2.16       11.14     10.07 o 
  -2   4  11      158.76      169.26     16.83 o 
  -1   4  11      113.70      118.85     25.31 o 
   0   4  11        4.74        2.47      5.48 o 
   1   4  11        7.47        2.13      7.35 o 
   2   4  11        6.18        5.57      7.23 o 
   3   4  11       35.63       34.61     10.07 o 
   4   4  11      123.95      123.74     14.93 o 
   5   4  11      538.94      555.18     26.91 o 
   6   4  11      140.50      154.80     17.19 o 
   7   4  11       42.92       39.35     11.85 o 
   8   4  11      483.66      515.24     28.21 o 
   9   4  11      240.34      243.81     21.93 o 
  10   4  11       20.45        6.64     10.43 o 
  -5   5  11        2.10       -0.83     11.38 o 
  -4   5  11       42.22       34.14     13.04 o 
  -3   5  11       36.76       -2.61      9.13 o 
  -2   5  11       72.18       47.65     13.04 o 
  -1   5  11      174.96      200.50     12.37 o 
   0   5  11       73.13       77.64      9.38 o 
   1   5  11        3.28        7.70      6.93 o 
   2   5  11       16.51       12.92      8.77 o 
   3   5  11        2.61       -2.25      7.59 o 
   4   5  11        0.00        6.87      7.94 o 
   5   5  11       34.76       39.83     11.26 o 
   6   5  11       32.56       53.34     13.28 o 
   7   5  11       90.59       95.30     15.17 o 
   8   5  11      448.11      477.78     27.62 o 
   9   5  11      183.36      183.95     20.15 o 
  10   5  11        2.07       -7.35      9.60 o 
  -4   6  11       21.55       23.35     12.68 o 
  -3   6  11       69.14       68.86     15.41 o 
  -2   6  11       77.03       57.60     14.70 o 
  -1   6  11      246.38      273.40     14.73 o 
   0   6  11       39.66       40.66      9.72 o 
   1   6  11      107.47      125.99     11.05 o 
   2   6  11      365.53      366.13     23.23 o 
   3   6  11       76.86       82.26     13.87 o 
   4   6  11       77.08       75.15     13.63 o 
   5   6  11      190.03      184.07     18.25 o 
   6   6  11       12.13       16.36     10.55 o 
   7   6  11        0.13       -6.76      9.25 o 
   8   6  11      240.53      230.42     21.33 o 
   9   6  11      159.24      154.56     19.20 o 
  -3   7  11        3.25        2.01     10.67 o 
  -2   7  11        7.08       15.41     12.33 o 
  -1   7  11        0.18       -6.28      6.53 o 
   0   7  11        3.13       -3.62      8.95 o 
   1   7  11      118.80      105.84     15.41 o 
   2   7  11      573.28      601.41     29.28 o 
   3   7  11       85.02       98.61     15.29 o 
   4   7  11      168.29      206.59     19.32 o 
   5   7  11      274.39      238.83     21.10 o 
   6   7  11        0.65        0.47      9.13 o 
   7   7  11       18.02        7.35     10.19 o 
   8   7  11       30.69       21.69     12.09 o 
   9   7  11       79.07       99.33     17.42 o 
  -2   8  11       90.32      105.01     18.02 o 
  -1   8  11       66.35       53.14     10.31 o 
   0   8  11        4.10        1.78      9.72 o 
   1   8  11        4.39        1.42      9.60 o 
   2   8  11      110.03      143.77     17.66 o 
   3   8  11       33.22       21.93     11.62 o 
   4   8  11       44.01       52.39     13.39 o 
   5   8  11      149.80      169.85     19.20 o 
   6   8  11       51.98       34.73     12.33 o 
   7   8  11        0.84       -1.07      9.96 o 
   8   8  11        7.31        4.39     11.50 o 
   0   9  11        1.71       20.03     12.68 o 
   1   9  11        2.72        2.61     11.26 o 
   2   9  11        0.49       -9.13      9.13 o 
   3   9  11        5.19       10.81      7.67 o 
   4   9  11       35.68       55.35     14.93 o 
   5   9  11      112.10      129.79     18.96 o 
   6   9  11       49.19       47.53     13.99 o 
  -2  -8  12       30.80       33.19     16.24 o 
  -1  -8  12        1.77      -10.90     10.90 o 
   0  -8  12       61.06       61.52     17.07 o 
   1  -8  12       53.91       60.33     17.66 o 
   2  -8  12        5.05       -2.91      8.76 o 
  -4  -7  12        7.36       16.36     15.29 o 
  -3  -7  12        0.02       -5.45     11.97 o 
  -2  -7  12        9.22        8.06     12.68 o 
  -1  -7  12        0.05       -7.35     11.62 o 
   0  -7  12       52.84       50.97     15.65 o 
   1  -7  12       89.56      103.59     18.73 o 
   2  -7  12        2.31        9.65      7.77 o 
   3  -7  12       63.12       60.88     11.22 o 
   4  -7  12        3.97        7.89      8.42 o 
  -5  -6  12       11.26       14.70     15.29 o 
  -4  -6  12       13.56       -7.11     13.39 o 
  -3  -6  12        7.01       -0.83     12.56 o 
  -2  -6  12        0.01      -10.19     10.19 o 
  -1  -6  12        0.77       -7.70     10.07 o 
   0  -6  12       31.24       41.84     14.22 o 
   1  -6  12       98.14      105.42     14.28 o 
   2  -6  12        4.11        6.78      7.46 o 
   3  -6  12      261.05      251.21     15.96 o 
   4  -6  12      174.89      169.47     14.36 o 
   5  -6  12       13.90       21.33     12.92 o 
  -5  -5  12       15.59       41.13     16.48 o 
  -4  -5  12       11.79       10.19     13.16 o 
  -3  -5  12        6.99       -7.94     11.38 o 
  -2  -5  12        5.81       -6.99     11.26 o 
  -1  -5  12        2.12       -6.04      9.84 o 
   0  -5  12        3.63       -3.08      9.60 o 
   1  -5  12       82.22       72.18     10.02 o 
   2  -5  12       23.85       16.45     13.51 o 
   3  -5  12      222.80      259.70     15.56 o 
   4  -5  12      383.50      383.32     24.89 o 
   5  -5  12        8.34       10.31     11.38 o 
   6  -5  12       54.05       56.18     14.70 o 
  -6  -4  12        9.35       13.90      9.84 o 
  -5  -4  12        4.51        5.26      7.34 o 
  -4  -4  12        0.48       -0.59     11.38 o 
  -3  -4  12       23.94       13.87     12.56 o 
  -2  -4  12      121.44       96.95     18.85 o 
  -1  -4  12       15.13        2.49     10.67 o 
   0  -4  12        2.30        3.91     10.19 o 
   1  -4  12       14.46        9.81      8.00 o 
   2  -4  12        5.67        2.92      6.67 o 
   3  -4  12       33.02       42.67     11.50 o 
   4  -4  12      200.99      205.64     18.49 o 
   5  -4  12        9.32       25.13     11.02 o 
   6  -4  12      127.58      156.22     18.73 o 
   7  -4  12      130.51      121.02     17.90 o 
  -6  -3  12        0.35        7.31      8.60 o 
  -5  -3  12        1.24        5.62      6.46 o 
  -4  -3  12        0.84        4.31      8.39 o 
  -3  -3  12      111.42      131.33     20.15 o 
  -2  -3  12      222.05      178.86     21.69 o 
  -1  -3  12        6.65        5.10     11.14 o 
   0  -3  12      210.64      190.95     20.74 o 
   1  -3  12      158.69      172.36     14.76 o 
   2  -3  12       13.29        1.90      8.06 o 
   3  -3  12        2.51       -5.22      7.82 o 
   4  -3  12       17.68       15.65      9.25 o 
   5  -3  12       22.87       17.19     10.43 o 
   6  -3  12      115.45      114.85     16.00 o 
   7  -3  12      208.31      189.52     20.51 o 
   8  -3  12       28.37       30.34     12.80 o 
  -6  -2  12       13.22        8.93      7.08 o 
  -5  -2  12        1.23       -0.78      6.28 o 
  -4  -2  12        2.06        0.48      5.74 o 
  -3  -2  12       51.99       46.23     15.05 o 
  -2  -2  12      123.66      110.82     18.73 o 
  -1  -2  12        2.34       -3.91      8.89 o 
   0  -2  12      609.43      634.12     33.19 o 
   1  -2  12      669.57      677.64     20.96 o 
   2  -2  12        8.07       11.50      7.70 o 
   3  -2  12        1.91       17.07      9.13 o 
   4  -2  12       69.20       55.23     12.33 o 
   5  -2  12        1.06        4.50      8.06 o 
   6  -2  12        0.71       -2.49      8.89 o 
   7  -2  12      224.38      219.16     20.74 o 
   8  -2  12       73.77       65.07     14.93 o 
  -6  -1  12       63.41       68.25     11.42 o 
  -5  -1  12       38.63       40.50      7.78 o 
  -4  -1  12        1.73       -2.43      5.32 o 
  -3  -1  12        0.23       -5.32      5.32 o 
  -2  -1  12        0.74       -6.64      9.84 o 
  -1  -1  12        1.88       -5.81      9.96 o 
   0  -1  12      201.79      220.93     21.33 o 
   1  -1  12      691.45      690.06     28.45 o 
   2  -1  12        5.11        7.35      7.11 o 
   3  -1  12       25.78       21.81      8.89 o 
   4  -1  12      125.62      129.43     15.05 o 
   5  -1  12       22.06       17.78      9.36 o 
   6  -1  12       28.74        4.98      9.25 o 
   7  -1  12       24.46       36.98     12.45 o 
   8  -1  12       55.86       71.00     14.70 o 
   9  -1  12        0.24        2.37     11.85 o 
  -6   0  12       96.47      105.01     22.34 o 
  -5   0  12       93.46      108.87     12.56 o 
  -4   0  12        6.57       10.94      7.46 o 
  -3   0  12       42.29       35.66      6.90 o 
  -2   0  12       58.92       85.31     11.02 o 
  -1   0  12        0.65       -8.18      8.18 o 
   0   0  12        0.06        4.35      6.58 o 
   1   0  12       61.41       65.66     11.38 o 
   2   0  12       23.69       18.02      8.65 o 
   3   0  12       10.06       11.02      8.06 o 
   4   0  12      222.08      234.92     17.90 o 
   5   0  12      104.17      108.22     14.58 o 
   6   0  12       71.81       64.48     13.04 o 
   7   0  12       26.10       25.96     10.79 o 
   8   0  12        0.62        2.37      9.48 o 
   9   0  12        5.67        9.96     10.90 o 
  -6   1  12       23.03       30.10     10.04 o 
  -5   1  12       33.77       43.59     12.39 o 
  -4   1  12       36.58       54.27     16.48 o 
  -3   1  12       93.38       84.36     10.28 o 
  -2   1  12       99.98      111.02      9.09 o 
  -1   1  12        6.19       -6.04      9.48 o 
   0   1  12      105.14      104.17     16.36 o 
   1   1  12       27.29       35.32      9.36 o 
   2   1  12        0.06        0.59      7.23 o 
   3   1  12      112.74      126.23     14.46 o 
   4   1  12      551.25      619.18     27.97 o 
   5   1  12       28.80       21.10      9.60 o 
   6   1  12      179.31      163.69     17.66 o 
   7   1  12      209.51      195.45     19.08 o 
   8   1  12       28.48       34.14     12.33 o 
   9   1  12        0.04        1.54     10.43 o 
  -5   2  12        1.98        3.26      8.03 o 
  -4   2  12        0.03        7.14      7.88 o 
  -3   2  12      120.12      132.49     12.08 o 
  -2   2  12      203.91      209.91     13.11 o 
   0   2  12      125.94      111.00     14.05 o 
   1   2  12       86.04       92.57     12.68 o 
   2   2  12        1.03        6.28      7.35 o 
   3   2  12       39.79       36.27     10.55 o 
   4   2  12      133.86      123.50     14.93 o 
   5   2  12        1.62       -2.96      8.06 o 
   6   2  12      113.04       98.97     14.93 o 
   7   2  12      434.84      463.56     27.26 o 
   8   2  12      131.23      165.94     18.96 o 
   9   2  12       19.87       33.31     12.92 o 
  -5   3  12       12.65       18.36      8.80 o 
  -4   3  12        0.23        0.72      7.70 o 
  -3   3  12       53.07       39.35     12.45 o 
  -2   3  12      175.32      204.93     18.37 o 
  -1   3  12        0.09       -1.42      8.53 o 
   0   3  12      125.11      149.46     14.70 o 
   1   3  12      153.87      169.85     15.88 o 
   2   3  12       11.04       13.28      9.01 o 
   3   3  12      100.67      111.06     14.22 o 
   4   3  12       70.90       59.38     12.21 o 
   5   3  12        3.50        0.47      8.42 o 
   6   3  12       13.33       40.42     11.38 o 
   7   3  12      243.23      301.41     22.40 o 
   8   3  12      128.73      166.89     19.79 o 
   9   3  12       11.95       12.21     11.73 o 
  -4   4  12        5.37       -6.99     10.90 o 
  -3   4  12        5.75       19.44     12.09 o 
  -2   4  12       10.44        4.27      9.25 o 
  -1   4  12       20.69        2.61      9.01 o 
   0   4  12       81.87       76.33     12.68 o 
   1   4  12      107.92      117.22     14.34 o 
   2   4  12       49.52       54.40     11.73 o 
   3   4  12      126.85      139.51     16.12 o 
   4   4  12      492.13      508.01     26.67 o 
   5   4  12       54.69       54.52     13.28 o 
   6   4  12        0.12       -0.36      9.60 o 
   7   4  12       13.56       19.56     11.02 o 
   8   4  12        7.46       10.43     10.43 o 
   9   4  12        0.17        4.03     10.79 o 
  -3   5  12      109.17      108.33     17.78 o 
  -2   5  12      171.37      170.20     18.73 o 
  -1   5  12        5.00       13.51     10.79 o 
   0   5  12        1.73       -2.74      6.49 o 
   1   5  12       58.47       91.86     14.22 o 
   2   5  12       98.73      116.87     15.05 o 
   3   5  12      103.36      100.98     14.58 o 
   4   5  12      902.25      828.98     34.37 o 
   5   5  12      183.30      199.01     19.56 o 
   6   5  12       42.60       31.88     11.85 o 
   7   5  12       42.84       46.23     12.92 o 
   8   5  12        0.76       -6.99     10.19 o 
  -2   6  12      238.60      251.04     22.88 o 
  -1   6  12        2.99       -8.89      8.89 o 
   0   6  12       71.20       63.93     17.13 o 
   1   6  12        1.78        7.11     10.31 o 
   2   6  12       58.37       50.37     12.45 o 
   3   6  12       69.72       56.77     13.04 o 
   4   6  12      510.15      538.23     29.39 o 
   5   6  12      175.21      196.04     19.44 o 
   6   6  12       62.95       80.48     15.76 o 
   7   6  12      233.33      270.36     23.35 o 
   8   6  12       38.57       43.03     13.75 o 
  -1   7  12        0.18        7.94     12.68 o 
   0   7  12      128.94      148.71     13.16 o 
   1   7  12       67.25       59.26     13.63 o 
   2   7  12        0.00       -4.62      8.89 o 
   3   7  12        6.68       14.22     10.90 o 
   4   7  12       39.36       52.15     14.10 o 
   5   7  12       55.68       47.53     14.34 o 
   6   7  12       26.09       52.51     14.58 o 
   7   7  12      287.80      279.49     24.18 o 
   1   8  12      157.51      169.02     19.68 o 
   2   8  12       16.11       27.02     12.92 o 
   3   8  12        7.45       12.92     11.50 o 
   4   8  12        3.52        1.66     11.50 o 
   5   8  12        0.18       -1.07     10.31 o 
   0  -7  13        3.17        4.27     13.99 o 
   1  -7  13        0.08        9.01     12.68 o 
  -3  -6  13       52.89       52.98     17.66 o 
  -2  -6  13        0.51       13.63     14.34 o 
  -1  -6  13       37.11       25.84     15.29 o 
   0  -6  13        2.91       -4.50     11.02 o 
   1  -6  13        2.56        0.12     11.38 o 
   2  -6  13        6.75        2.19      7.74 o 
   3  -6  13        1.06       -1.91      7.89 o 
  -3  -5  13       19.84       41.37     16.24 o 
  -2  -5  13        3.44       15.41     14.22 o 
  -1  -5  13      117.70      125.28     20.86 o 
   0  -5  13       89.04       72.54     17.07 o 
   1  -5  13        6.08        2.96     11.50 o 
   2  -5  13       88.12       88.76     11.49 o 
   3  -5  13       33.41       30.69      8.94 o 
   4  -5  13        0.29       -2.50      7.58 o 
   5  -5  13        3.70        0.71     10.67 o 
  -4  -4  13       23.51       39.59     16.83 o 
  -3  -4  13        0.43        8.42     13.63 o 
  -2  -4  13        2.73        1.19     12.68 o 
  -1  -4  13       38.01       36.03     15.17 o 
   0  -4  13       60.45       69.10     16.24 o 
   1  -4  13        4.26        4.62     11.14 o 
   2  -4  13      152.38      162.90     28.09 o 
   3  -4  13      158.88      141.96     12.84 o 
   4  -4  13       18.26       10.19     10.43 o 
   5  -4  13        2.32       -3.56     10.55 o 
   6  -4  13        0.22       -1.19     11.14 o 
  -4  -3  13       34.86       32.48     16.83 o 
  -3  -3  13        5.59       17.78     14.22 o 
  -2  -3  13        6.99        8.53     12.09 o 
  -1  -3  13        7.53       13.63     12.45 o 
   0  -3  13        3.99       -5.22     10.55 o 
   1  -3  13        3.63        1.30     10.19 o 
   2  -3  13       77.82       90.93     11.38 o 
   3  -3  13      305.79      301.89     21.10 o 
   4  -3  13       49.28       46.82     12.80 o 
   5  -3  13       26.55       27.97     11.85 o 
   6  -3  13      147.29      141.05     18.37 o 
  -5  -2  13        0.38       -6.99     14.10 o 
  -4  -2  13       66.71       87.12     23.17 o 
  -3  -2  13       60.17       41.72     15.65 o 
  -2  -2  13        8.54        2.96     11.50 o 
  -1  -2  13       57.01       47.53     14.58 o 
   0  -2  13      143.55      189.05     21.81 o 
   1  -2  13        0.03        0.54      5.92 o 
   2  -2  13        0.91        8.49      6.60 o 
   3  -2  13      319.35      316.11     21.57 o 
   4  -2  13       55.32       53.93     12.92 o 
   5  -2  13      167.60      180.52     18.61 o 
   6  -2  13      520.57      599.63     31.77 o 
   7  -2  13       49.96       65.78     14.82 o 
  -5  -1  13        3.07       -8.06      8.77 o 
  -4  -1  13       15.46       14.56     10.55 o 
  -3  -1  13      127.00      117.93     20.03 o 
  -2  -1  13        0.10       -7.23     11.50 o 
  -1  -1  13      217.72      242.51     23.82 o 
   0  -1  13      653.76      701.32     36.51 o 
   1  -1  13        9.35       12.42      7.06 o 
   2  -1  13       78.63       60.69     12.33 o 
   3  -1  13      140.61      118.17     14.93 o 
   4  -1  13       47.14       53.69     12.45 o 
   5  -1  13       87.34       70.88     13.63 o 
   6  -1  13      407.61      420.06     26.79 o 
   7  -1  13       56.89       80.95     15.17 o 
  -4   0  13        1.47       -8.24      8.24 o 
  -3   0  13       61.89       78.39     12.28 o 
  -2   0  13        1.87       -7.59     10.43 o 
  -1   0  13      174.54      163.45     20.51 o 
   0   0  13      475.38      527.68     31.41 o 
   1   0  13        0.28        6.06      6.39 o 
   2   0  13       62.09       62.58     12.33 o 
   3   0  13       93.24       96.72     14.34 o 
   4   0  13       36.69       29.16     10.79 o 
   5   0  13       29.09       51.68     12.68 o 
   6   0  13      217.33      235.99     20.86 o 
   7   0  13       28.89       20.62     11.50 o 
   8   0  13       50.05       29.63     12.92 o 
  -4   1  13        5.05        2.96      8.22 o 
  -3   1  13       32.90       36.03     14.46 o 
  -2   1  13        1.24       15.53     11.62 o 
  -1   1  13       65.76       55.00     14.70 o 
   0   1  13      205.94      228.40     22.40 o 
   1   1  13        9.31       10.82      8.18 o 
   2   1  13       17.22       31.29     10.43 o 
   3   1  13        5.58       -4.15      7.82 o 
   4   1  13        4.36        2.37      8.30 o 
   5   1  13        0.02       -6.76      8.53 o 
   6   1  13       54.56       48.48     12.80 o 
   7   1  13        9.13        0.24     10.31 o 
   8   1  13       49.19       62.94     14.70 o 
  -4   2  13       26.94       14.36      8.93 o 
  -3   2  13        0.23       -0.45      7.64 o 
   0   2  13      100.25       95.30     16.71 o 
   1   2  13       37.01       29.16     10.31 o 
   2   2  13       81.91       95.30     14.22 o 
   3   2  13      364.06      405.12     24.30 o 
   4   2  13       77.71       57.25     13.16 o 
   5   2  13       25.00       48.71     12.80 o 
   6   2  13       44.35       19.20     11.50 o 
   7   2  13       18.32       16.71     10.79 o 
   8   2  13        0.85        5.93     10.55 o 
  -3   3  13       35.89       33.42     13.16 o 
   1   3  13       16.33       10.31      8.89 o 
   2   3  13       53.29       47.53     11.85 o 
   3   3  13      338.05      353.57     23.23 o 
   4   3  13      125.38      100.51     15.17 o 
   5   3  13       33.35       24.06     10.90 o 
   6   3  13      361.93      365.18     25.48 o 
   7   3  13      125.67      150.05     19.20 o 
   8   3  13       55.70       49.31     14.58 o 
  -2   4  13        6.93       23.47     12.33 o 
   0   4  13        4.30       -1.66      8.53 o 
   1   4  13       20.93       40.30     11.85 o 
   2   4  13        0.98        0.71      8.53 o 
   3   4  13       79.27       80.48     14.93 o 
   4   4  13       32.94       34.37     11.85 o 
   5   4  13       95.92       84.51     15.41 o 
   6   4  13      388.85      428.47     27.26 o 
   7   4  13      111.79      110.11     17.42 o 
   0   5  13       62.63       69.69     14.10 o 
   1   5  13        0.47       -1.78      8.53 o 
   2   5  13       15.73       15.05     11.02 o 
   3   5  13       28.28       22.05     10.90 o 
   4   5  13        0.08       -2.61      9.25 o 
   5   5  13       22.16       36.74     12.33 o 
   6   5  13      204.34      221.88     21.69 o 
   7   5  13       93.28      112.84     18.25 o 
   0   6  13      169.40      181.58     18.96 o 
   1   6  13       17.78       11.50     11.14 o 
   2   6  13       62.67       71.95     14.58 o 
   3   6  13      139.59      147.45     18.73 o 
   4   6  13        4.74       -9.84      9.84 o 
   5   6  13        9.42       16.83     11.26 o 
   6   6  13       27.58       22.28     13.04 o 
   2   7  13       29.10       28.09     13.28 o 
   3   7  13       80.60       85.58     16.71 o 
   4   7  13       25.85       22.88     12.45 o 
  -1  -4  14        7.00       -1.78     12.56 o 
   0  -4  14        2.28       -5.33     11.02 o 
   1  -4  14        1.53       -4.50     11.85 o 
   2  -4  14        0.66       -9.36     10.19 o 
   3  -4  14        8.67        9.37      8.34 o 
  -2  -3  14      100.58      137.37     23.35 o 
  -1  -3  14      131.54      129.19     21.81 o 
   0  -3  14        3.66       -0.36     12.21 o 
   1  -3  14        0.44       -5.69     11.73 o 
   2  -3  14       14.78       20.94      8.45 o 
   3  -3  14        5.92        6.70      9.72 o 
   4  -3  14        0.77        8.65     10.55 o 
  -2  -2  14       72.52      116.63     21.45 o 
  -1  -2  14      219.11      187.98     23.94 o 
   0  -2  14        4.77       -2.73     11.73 o 
   1  -2  14       16.45       36.86     14.82 o 
   2  -2  14       20.11       15.17      8.27 o 
   3  -2  14        1.37       -4.50      9.25 o 
   4  -2  14       12.13       30.82     11.85 o 
   5  -2  14       43.88       55.59     14.10 o 
  -2  -1  14        4.30       -3.91     13.51 o 
  -1  -1  14       61.57       63.53     17.66 o 
   0  -1  14       41.85       40.77     15.53 o 
   1  -1  14       19.33       25.84     13.63 o 
   2  -1  14       15.10        8.34     15.53 o 
   3  -1  14       32.66       36.51     12.21 o 
   4  -1  14        7.40       19.68     10.31 o 
   5  -1  14        0.88       -5.81      9.96 o 
   6  -1  14        0.04       -9.72      9.84 o 
  -2   0  14       11.44        8.65     13.51 o 
  -1   0  14        3.39       -0.12     10.90 o 
   0   0  14       10.40       -1.54     11.62 o 
   1   0  14       41.11       44.33     15.76 o 
   2   0  14      138.23      136.66     16.12 o 
   3   0  14       26.02       29.39     11.26 o 
   4   0  14       25.17       15.76     10.07 o 
   5   0  14       57.96       43.85     13.63 o 
   6   0  14       25.27        2.96     10.55 o 
   0   1  14        6.97        9.13     13.51 o 
   1   1  14       13.33       13.28     12.33 o 
   2   1  14      132.06      113.55     15.05 o 
   3   1  14        5.39       12.09      9.96 o 
   4   1  14       70.89       49.78     12.45 o 
   5   1  14      226.54      242.27     21.45 o 
   6   1  14       64.82       48.12     14.46 o 
   1   2  14       40.45       52.49     10.02 o 
   2   2  14       10.49        0.71      8.77 o 
   3   2  14        0.98        3.08      9.72 o 
   4   2  14       14.75       23.35     10.90 o 
   5   2  14      244.01      246.77     22.16 o 
   6   2  14       91.38       89.61     17.07 o 
   1   3  14       86.09       95.06     15.05 o 
   2   3  14      160.92      165.94     18.25 o 
   3   3  14        1.66        3.32      9.60 o 
   4   3  14        0.17       -4.98      8.89 o 
   5   3  14       57.36       55.35     14.70 o 
   6   3  14        5.54        6.28     11.62 o 
   1   4  14       43.61       55.23     13.39 o 
   2   4  14      285.54      323.82     23.94 o 
   3   4  14       42.84       36.74     12.80 o 
   4   4  14       12.33       13.39     12.09 o 
   5   4  14       11.36        8.18     11.85 o 
                                                 
